# Supplementary material for: Differences in the Early In Vitro Development of Preimplantation Human IVF Embryos Which Go on to Develop Congenital Heart Disease
Source: J Cardiovasc Dev Dis. 2025 Sep 19;12(9):370. doi: 10.3390/jcdd12090370 (PMC12471073; doi:10.3390/jcdd12090370)
Supplement: Supplementary file 1 [file jcdd-12-00370-s001.zip]

Archive with 3 entries (3 files):
- Markham supplemental table S1.xlsx
- Markham supplemental table S2.xlsx
- Markham supplemental table S3.xlsx
