# Supplementary material for: Differences in the Early In Vitro Development of Preimplantation Human IVF Embryos Which Go on to Develop Congenital Heart Disease
Source: J Cardiovasc Dev Dis. 2025 Sep 19;12(9):370. doi: 10.3390/jcdd12090370 (PMC12471073; doi:10.3390/jcdd12090370)
Supplement: Supplementary file 1 [file jcdd-12-00370-s001.zip › Markham supplemental table S1.xlsx]

## Sheet: Sheet1
ID	Clinic	Maternal Age at Tranfer	Maternal age at oocyte collection	Fertlisation Method	Donor Oocyte	Donor sperm	Morphokinetics data (hrs)																															IVF Corrected Morphokinetics data
							tPNf	t2	t3	t4	t5	t6	t7	t8	t9	tM	tSB	tB		t3-t2	t5-t3	t4-t3	t8-t5	tB-tSB		t2-tPNf	t3-tPNf	t4-tPNf	t5-tPNf	t6-tPNf	t7-tPNf	t8-tPNf	t9-tPNf	tM-tPNf	tSB-tPNf	tB-tPNf		tPNf	t2	t3	t4	t5	t6	t7	t8	t9	tM	tSB	tB
LC1	Dublin	41	41	ICSI	No	No	16.5278	20.0293	21.1966	21.3633	42.2073	42.8764	42.8764	56.8604	56.8604	78.7369	83.0723	89.9089		1.16732	21.0107	0.166717	14.6531	6.83666		3.50154	4.66886	4.83558	25.6796	26.3486	26.3486	40.3327	40.3327	62.2092	66.5445	73.3812		16.5278	20.0293	21.1966	21.3633	42.2073	42.8764	42.8764	56.8604	56.8604	78.7369	83.0723	89.9089
LC2	Dublin	34	34	ICSI	No	No	16.6339	18.8018	27.9408	29.2746	37.6144	38.2813	38.448	39.4511	50.1971	77.6805	82.0163	89.8531		9.13901	9.67359	1.33387	1.83678	7.83684		2.16785	11.3069	12.6407	20.9805	21.6473	21.8141	22.8172	33.5632	61.0466	65.3824	73.2192		16.6339	18.8018	27.9408	29.2746	37.6144	38.2813	38.448	39.4511	50.1971	77.6805	82.0163	89.8531
LC3	Nottingham	36	36	ICSI	No	No	17.0077	19.8492	30.8555	30.8555	42.6948	42.6948	42.6948	42.6948	64.7361	90.3129	97.8168	107.988		11.0063	11.8394	0	0	10.1716		2.84151	13.8478	13.8478	25.6872	25.6872	25.6872	25.6872	47.7284	73.3052	80.8091	90.9807		17.0077	19.8492	30.8555	30.8555	42.6948	42.6948	42.6948	42.6948	64.7361	90.3129	97.8168	107.988
LC4	Manchester	33	33	ICSI	No	No	17.4863	19.4898	28.3022	28.6325	39.3189	39.9864	41.6568	49.9891	53.6569	78.4398	83.1076	90.4429		8.81247	11.0167	0.330295	10.6702	7.33524		2.00346	10.8159	11.1462	21.8326	22.5002	24.1705	32.5028	36.1706	60.9535	65.6214	72.9566		17.4863	19.4898	28.3022	28.6325	39.3189	39.9864	41.6568	49.9891	53.6569	78.4398	83.1076	90.4429
LC5	Nottingham	35	35	ICSI	No	No	17.5054	20.1728	30.9145	31.248	45.0872	47.048	51.3866	66.3942	69.2293	82.6822	87.8514	98.7036		10.7417	14.1727	0.333451	21.307	10.8522		2.66735	13.4091	13.7425	27.5817	29.5426	33.8811	48.8887	51.7239	65.1768	70.346	81.1981		17.5054	20.1728	30.9145	31.248	45.0872	47.048	51.3866	66.3942	69.2293	82.6822	87.8514	98.7036
LC6	Nottingham	39	39	ICSI	No	No	17.5333	19.9731	31.9806	31.9806	43.4871	43.4871	44.1545	44.6546	66.3089	74.4232	88.7707	99.5427		12.0075	11.5065	0	1.16757	10.772		2.43977	14.4473	14.4473	25.9538	25.9538	26.6212	27.1213	48.7756	56.8899	71.2374	82.0094		17.5333	19.9731	31.9806	31.9806	43.4871	43.4871	44.1545	44.6546	66.3089	74.4232	88.7707	99.5427
LC7	Dublin	36	36	ICSI	No	No	17.675	20.341	30.6784	30.6784	43.6842	43.6842	45.6848	45.6848	61.3423	74.391	86.7333	95.0703		10.3374	13.0058	0	2.00061	8.33699		2.66602	13.0034	13.0034	26.0092	26.0092	28.0098	28.0098	43.6674	56.716	69.0583	77.3953		17.675	20.341	30.6784	30.6784	43.6842	43.6842	45.6848	45.6848	61.3423	74.391	86.7333	95.0703
LC8	Manchester	39	39	ICSI	No	No	17.7299	20.3972	31.7331	31.7331	39.0692	42.0707	43.0709	43.0709	55.1352	84.7444	103.413			11.3359	7.33615	0	4.00167			2.66729	14.0032	14.0032	21.3393	24.3408	25.341	25.341	37.4053	67.0146	85.6826			17.7299	20.3972	31.7331	31.7331	39.0692	42.0707	43.0709	43.0709	55.1352	84.7444	103.413
LC9	Nottingham	32	32	ICSI	No	No	17.7302	21.729	30.0764	30.7433	39.4177	41.0833	42.0868	56.9914	59.6588	65.9934	82.0955	88.7605		8.34738	9.34131	0.666884	17.5737	6.66501		3.99878	12.3462	13.013	21.6875	23.353	24.3566	39.2611	41.9285	48.2632	64.3652	71.0303		17.7302	21.729	30.0764	30.7433	39.4177	41.0833	42.0868	56.9914	59.6588	65.9934	82.0955	88.7605
LC10	Nottingham	38	38	ICSI	No	No	18.1111	20.6671	31.2546	31.9214	46.2608	46.2608	46.9335	47.5947	65.2709	73.2881	80.4968	91.4989		10.5875	15.0062	0.666746	1.33391	11.0022		2.55607	13.1436	13.8103	28.1497	28.1497	28.8224	29.4836	47.1599	55.1771	62.3857	73.3879		18.1111	20.6671	31.2546	31.9214	46.2608	46.2608	46.9335	47.5947	65.2709	73.2881	80.4968	91.4989
LC11	Manchester	42	34	ICSI	Yes	Yes	18.1479	20.3192	31.1765	31.1765	41.0126	43.18	45.1808	45.1808	57.5202	80.1462	95.2736	103.612		10.8573	9.83607	0	4.16819	8.33887		2.17129	13.0286	13.0286	22.8647	25.032	27.0329	27.0329	39.3723	61.9983	77.1256	85.4645		18.1479	20.3192	31.1765	31.1765	41.0126	43.18	45.1808	45.1808	57.5202	80.1462	95.2736	103.612
LC12	Manchester	31	31	ICSI	No	No	18.2828	21.96	29.6217	30.626	41.2943	42.0869	45.4409	45.4409	60.548	71.7258	86.0565	96.4574		7.6617	11.6726	1.0043	4.14659	10.4009		3.67725	11.3389	12.3433	23.0116	23.8042	27.1581	27.1581	42.2653	53.443	67.7737	78.1746		18.2828	21.96	29.6217	30.626	41.2943	42.0869	45.4409	45.4409	60.548	71.7258	86.0565	96.4574
LC13	Nottingham	31	31	ICSI	No	No	18.311	20.3282	31.0314	31.3647	41.2028	41.3696	43.3703	44.0373	55.0416	78.4231	92.2656	101		10.7031	10.1715	0.333372	2.83446	8.7339		2.01723	12.7204	13.0537	22.8918	23.0586	25.0593	25.7263	36.7306	60.1121	73.9546	82.6885		18.311	20.3282	31.0314	31.3647	41.2028	41.3696	43.3703	44.0373	55.0416	78.4231	92.2656	101
LC14	Manchester	27	27	ICSI	No	No	18.3624	20.4672	31.0901	31.7571	43.7664	44.6001	45.1004	46.0573	59.412	77.9872	90.6587	100.163		10.6228	12.6764	0.667046	2.29087	9.5047		2.10485	12.7277	13.3947	25.4041	26.2378	26.7381	27.6949	41.0496	59.6248	72.2963	81.801		18.3624	20.4672	31.0901	31.7571	43.7664	44.6001	45.1004	46.0573	59.412	77.9872	90.6587	100.163
LC15	Nottingham	36	36	ICSI	No	No	18.3755	21.0433	31.7153	32.0488	46.4361	46.4361	46.9362	48.3432	65.1836	69.0278	88.2032	97.3839		10.672	14.7208	0.333497	1.9071	9.18071		2.66779	13.3398	13.6733	28.0606	28.0606	28.5608	29.9677	46.8081	50.6523	69.8277	79.0084		18.3755	21.0433	31.7153	32.0488	46.4361	46.4361	46.9362	48.3432	65.1836	69.0278	88.2032	97.3839
LC16	Manchester	30	30	ICSI	No	No	18.4491	21.1151	31.7215	31.7215	44.3984	45.8988	45.8988	47.7478	64.4349	75.6304	89.3039	99.3669		10.6065	12.6769	0	3.34934	10.063		2.66595	13.2724	13.2724	25.9493	27.4497	27.4497	29.2986	45.9858	57.1812	70.8548	80.9178		18.4491	21.1151	31.7215	31.7215	44.3984	45.8988	45.8988	47.7478	64.4349	75.6304	89.3039	99.3669
LC17	Manchester	32	32	ICSI	No	No	18.5341	20.1991	31.8497	32.3494	43.5826	44.2497	44.2497	46.7515	60.9349	83.9583	99.0112	110.026		11.6506	11.7328	0.499707	3.16897	11.0149		1.66507	13.3157	13.8154	25.0485	25.7156	25.7156	28.2175	42.4009	65.4242	80.4772	91.4921		18.5341	20.1991	31.8497	32.3494	43.5826	44.2497	44.2497	46.7515	60.9349	83.9583	99.0112	110.026
LC18	Sheffield	38	38	ICSI	No	Yes	18.5557	20.39	30.7283	31.3953	43.7365	44.4035	44.5703	45.0705	46.5901	88.4524	90.7903			10.3383	13.0082	0.666992	1.334			1.83438	12.1727	12.8397	25.1809	25.8478	26.0146	26.5149	28.0344	69.8967	72.2347			18.5557	20.39	30.7283	31.3953	43.7365	44.4035	44.5703	45.0705	46.5901	88.4524	90.7903
LC19	Nottingham	37	37	ICSI	No	No	18.6095	20.9555	33.0689	33.569	45.9105	46.411	47.745	50.2514	65.2628	80.4406	96.1646	105.846		12.1134	12.8416	0.500133	4.34089	9.68168		2.34604	14.4594	14.9596	27.3011	27.8015	29.1356	31.642	46.6534	61.8311	77.5551	87.2368		18.6095	20.9555	33.0689	33.569	45.9105	46.411	47.745	50.2514	65.2628	80.4406	96.1646	105.846
LC20	Nottingham	33	33	ICSI	No	No	18.633	20.8361	30.6819	30.8485	41.1867	41.687	44.5106	45.5134	59.356	81.0374	87.5411	94.5879		9.84578	10.5049	0.166669	4.32669	7.04676		2.20315	12.0489	12.2156	22.5538	23.054	25.8777	26.8805	40.723	62.4044	68.9082	75.955		18.633	20.8361	30.6819	30.8485	41.1867	41.687	44.5106	45.5134	59.356	81.0374	87.5411	94.5879
LC21	Manchester	42	34	ICSI	Yes	Yes	18.6459	20.9838	31.1742	31.1742	41.6792	43.1777	46.8458	47.5147	55.5166	78.8098	85.6468	90.8176		10.1903	10.505	0	5.83555	5.17087		2.33796	12.5283	12.5283	23.0333	24.5318	28.1999	28.8688	36.8707	60.1639	67.0009	72.1718		18.6459	20.9838	31.1742	31.1742	41.6792	43.1777	46.8458	47.5147	55.5166	78.8098	85.6468	90.8176
LC22	Nottingham	37	37	ICSI	No	No	18.7108	22.0509	30.715	31.0486	43.7186	49.1375	51.8042	64.1404		76.2156	81.5501			8.66402	13.0036	0.333585	20.4217			3.34017	12.0042	12.3378	25.0078	30.4267	33.0934	45.4296		57.5049	62.8393			18.7108	22.0509	30.715	31.0486	43.7186	49.1375	51.8042	64.1404		76.2156	81.5501
LC23	Manchester	40	40	ICSI	No	No	18.7876	21.1214	31.9821	31.9821	43.6524	43.6524	47.9869	53.9891		61.6585	79.7875	108.799		10.8607	11.6703	0	10.3368	29.0119		2.33383	13.1945	13.1945	24.8648	24.8648	29.1993	35.2015		42.8709	60.9999	90.0118		18.7876	21.1214	31.9821	31.9821	43.6524	43.6524	47.9869	53.9891		61.6585	79.7875	108.799
LC24	Manchester	30	30	ICSI	No	No	18.8215	21.1554	33.5679	33.5679	45.5789	45.5789	45.5789	45.5789		71.3919	89.681	103.252		12.4125	12.0111	0	0	13.5706		2.33387	14.7463	14.7463	26.7574	26.7574	26.7574	26.7574		52.5704	70.8595	84.4301		18.8215	21.1554	33.5679	33.5679	45.5789	45.5789	45.5789	45.5789		71.3919	89.681	103.252
LC25	Nottingham	41	23	ICSI	Yes	No	18.8255	22.5259	33.1978	33.1978	48.3461	49.1088	50.2862	70.7208	71.8895	79.9132	90.8117	101.667		10.6719	15.1484	0	22.3746	10.8557		3.70033	14.3723	14.3723	29.5206	30.2833	31.4607	51.8953	53.0639	61.0877	71.9861	82.8418		18.8255	22.5259	33.1978	33.1978	48.3461	49.1088	50.2862	70.7208	71.8895	79.9132	90.8117	101.667
LC26	Manchester	27	27	ICSI	No	No	18.8688	22.3125	22.3125	23.7865	24.8228	32.1559	33.4794	33.4794	34.1526					0	2.51023	1.47394	8.65664			3.44372	3.44372	4.91766	5.95395	13.2871	14.6106	14.6106	15.2838					18.8688	22.3125	22.3125	23.7865	24.8228	32.1559	33.4794	33.4794	34.1526
LC27	Nottingham	30	30	ICSI	No	No	18.9103	21.086	31.9284	33.4294	42.6703	45.5096	53.2382	59.5775	61.413	74.0068	91.6974	98.5381		10.8424	10.7419	1.50096	16.9072	6.84068		2.17572	13.0181	14.5191	23.76	26.5993	34.3279	40.6672	42.5027	55.0965	72.7871	79.6278		18.9103	21.086	31.9284	33.4294	42.6703	45.5096	53.2382	59.5775	61.413	74.0068	91.6974	98.5381
LC28	Manchester	29	29	ICSI	No	No	18.9482	21.2838	31.6818	32.1862	43.8616	44.6955	49.5738	56.7465	57.0798	82.4574	89.1287	98.8128		10.398	12.1799	0.504473	12.8848	9.68413		2.3356	12.7336	13.238	24.9134	25.7473	30.6257	37.7983	38.1316	63.5092	70.1805	79.8646		18.9482	21.2838	31.6818	32.1862	43.8616	44.6955	49.5738	56.7465	57.0798	82.4574	89.1287	98.8128
LC29	Manchester	43	24	ICSI	Yes	Yes	18.962	21.5785	23.4146	31.9268	32.9272	46.0474	47.3825	58.5571	65.6771	87.2173	93.1328	108.478		1.83605	9.51258	8.51216	25.6299	15.3447		2.61654	4.4526	12.9648	13.9652	27.0854	28.4205	39.595	46.7151	68.2553	74.1708	89.5155		18.962	21.5785	23.4146	31.9268	32.9272	46.0474	47.3825	58.5571	65.6771	87.2173	93.1328	108.478
LC30	Dublin	28	28	ICSI	No	No	18.9845	21.9864	32.9918	33.4921	47.8638	47.8638	47.8638	59.2034	71.5424	80.547	93.0531	101.558		11.0054	14.872	0.500271	11.3396	8.50444		3.00183	14.0073	14.5075	28.8793	28.8793	28.8793	40.2188	52.5579	61.5625	74.0686	82.573		18.9845	21.9864	32.9918	33.4921	47.8638	47.8638	47.8638	59.2034	71.5424	80.547	93.0531	101.558
LC31	Nottingham	41	31	ICSI	Yes	No	18.9943	21.8286	23.6651	35.8057	42.4915	43.3265	53.8622	53.8622	57.0318	93.838	102.89	113.566		1.83644	18.8264	12.1407	11.3707	10.6755		2.83431	4.67075	16.8114	23.4972	24.3322	34.8679	34.8679	38.0375	74.8437	83.8959	94.5714		18.9943	21.8286	23.6651	35.8057	42.4915	43.3265	53.8622	53.8622	57.0318	93.838	102.89	113.566
LC32	Nottingham	39	39	ICSI	No	No	19.0083	21.343	31.5183	32.6856	41.1935	42.6939	44.6947	48.0311	57.5343	74.0253	86.0374	96.0417		10.1753	9.67524	1.16731	6.83755	10.0044		2.33463	12.5099	13.6772	22.1852	23.6856	25.6863	29.0227	38.526	55.017	67.029	77.0334		19.0083	21.343	31.5183	32.6856	41.1935	42.6939	44.6947	48.0311	57.5343	74.0253	86.0374	96.0417
LC33	Nottingham	41	33	ICSI	Yes	No	19.0253	23.0299	32.5684	34.4029	45.7988	46.1323	47.7997	49.3019	65.4757	79.4454	90.9523	101.456		9.53854	13.2304	1.83445	3.50306	10.5039		4.00459	13.5431	15.3776	26.7735	27.107	28.7743	30.2766	46.4504	60.4201	71.927	82.4309		19.0253	23.0299	32.5684	34.4029	45.7988	46.1323	47.7997	49.3019	65.4757	79.4454	90.9523	101.456
LC34	Nottingham	43	32	ICSI	Yes	No	19.046	21.2054	32.1804	32.6823	45.4207	45.7541	46.2542	46.4209	65.6293	79.5669	92.2965	103.219		10.975	13.2402	0.501927	1.00029	10.922		2.15937	13.1344	13.6363	26.3746	26.7081	27.2082	27.3749	46.5832	60.5209	73.2504	84.1725		19.046	21.2054	32.1804	32.6823	45.4207	45.7541	46.2542	46.4209	65.6293	79.5669	92.2965	103.219
LC35	Manchester	27	27	ICSI	No	No	19.1788	21.9685	24.108	32.805	34.4682	35.8087	44.5757	45.9163	50.0468	73.0323				2.13946	10.3602	8.69702	11.4482			2.78973	4.92918	13.6262	15.2894	16.6299	25.3969	26.7376	30.8681	53.8535				19.1788	21.9685	24.108	32.805	34.4682	35.8087	44.5757	45.9163	50.0468	73.0323
LC36	Manchester	31	31	ICSI	No	No	19.2092	21.7851	33.4988	34.4992	44.5695	45.4283	46.6001	62.2819	64.4983	77.1789	89.2069	100.548		11.7137	11.0707	1.00036	17.7124	11.3411		2.57587	14.2895	15.2899	25.3603	26.219	27.3908	43.0726	45.289	57.9696	69.9976	81.3387		19.2092	21.7851	33.4988	34.4992	44.5695	45.4283	46.6001	62.2819	64.4983	77.1789	89.2069	100.548
LC37	Northampton	32	32	ICSI	No	No	19.288	21.9562	32.1268	32.2935	48.0308	48.3642	54.3671	55.7009	69.3944	81.1709	83.6722	98.1683		10.1706	15.904	0.166732	7.6701	14.4962		2.66811	12.8387	13.0055	28.7427	29.0762	35.0791	36.4128	50.1064	61.8828	64.3841	78.8803		19.288	21.9562	32.1268	32.2935	48.0308	48.3642	54.3671	55.7009	69.3944	81.1709	83.6722	98.1683
LC38	Nottingham	27	27	ICSI	No	Yes	19.3119	21.9977	31.6636	31.6636	42.3323	42.6657	43.3326	43.9993	64.2822	76.4645	86.4672	98.0127		9.66589	10.6687	0	1.66698	11.5455		2.68577	12.3517	12.3517	23.0204	23.3538	24.0206	24.6874	44.9703	57.1526	67.1552	78.7008		19.3119	21.9977	31.6636	31.6636	42.3323	42.6657	43.3326	43.9993	64.2822	76.4645	86.4672	98.0127
LC39	Nottingham	37	37	ICSI	No	No	19.3521	22.0195	29.3551	33.3567	34.0234	51.7784	54.4514	56.1128	64.4481	81.1908	81.8577			7.33554	4.66833	4.00157	22.0894			2.66742	10.003	14.0045	14.6713	32.4263	35.0993	36.7606	45.096	61.8387	62.5056			19.3521	22.0195	29.3551	33.3567	34.0234	51.7784	54.4514	56.1128	64.4481	81.1908	81.8577
LC40	Nottingham	29	29	ICSI	No	No	19.3995	21.7386	33.5404	35.3754	45.047	46.7144	48.3822	64.529	76.4903	78.4911	90.9984	97.8356		11.8018	11.5066	1.83496	19.482	6.83716		2.33907	14.1409	15.9759	25.6475	27.3149	28.9827	45.1295	57.0908	59.0916	71.599	78.4361		19.3995	21.7386	33.5404	35.3754	45.047	46.7144	48.3822	64.529	76.4903	78.4911	90.9984	97.8356
LC41	Manchester	37	37	ICSI	No	No	19.4541	22.2922	32.6666	33.3336	43.8387	44.3389	44.6724	45.1726	60.8471	74.5283	91.6104	100.37		10.3743	11.1722	0.667012	1.33387	8.75952		2.83814	13.2125	13.8795	24.3846	24.8848	25.2183	25.7185	41.393	55.0742	72.1563	80.9158		19.4541	22.2922	32.6666	33.3336	43.8387	44.3389	44.6724	45.1726	60.8471	74.5283	91.6104	100.37
LC42	Nottingham	31	31	ICSI	No	No	19.5156	22.9565	32.6365	32.8013	44.4809	44.9834	45.1481	46.0122	63.3821	77.5096	86.3635	91.86		9.68005	11.8444	0.164745	1.53129	5.49642		3.44092	13.121	13.2857	24.9654	25.4679	25.6325	26.4967	43.8665	57.994	66.848	72.3444		19.5156	22.9565	32.6365	32.8013	44.4809	44.9834	45.1481	46.0122	63.3821	77.5096	86.3635	91.86
LC43	Nottingham	33	33	ICSI	No	No	19.5371	22.5385	32.5514	33.5521	44.3911	46.0584	49.7934	68.1363	69.6388	81.9912	87.9941	101.289		10.013	11.8396	1.00067	23.7453	13.295		3.00133	13.0143	14.015	24.8539	26.5212	30.2562	48.5992	50.1017	62.4541	68.457	81.7519		19.5371	22.5385	32.5514	33.5521	44.3911	46.0584	49.7934	68.1363	69.6388	81.9912	87.9941	101.289
LC44	Manchester	39	39	ICSI	No	No	19.5455	22.0928	31.4423	33.11	35.4448	45.125	49.9604	53.1283	54.7955	86.5888	91.5647	102.129		9.34949	4.00257	1.66777	17.6834	10.5647		2.54728	11.8968	13.5645	15.8993	25.5795	30.4149	33.5828	35.25	67.0433	72.0192	82.5838		19.5455	22.0928	31.4423	33.11	35.4448	45.125	49.9604	53.1283	54.7955	86.5888	91.5647	102.129
LC45	Dublin	30	30	ICSI	No	No	19.5669	22.4014	33.9069	34.4072	46.4118	47.2455	48.9129	50.747	60.9181	77.7029	87.7068	100.212		11.5055	12.5049	0.500346	4.33522	12.5055		2.8345	14.34	14.8404	26.8449	27.6786	29.3461	31.1801	41.3512	58.136	68.1399	80.6454		19.5669	22.4014	33.9069	34.4072	46.4118	47.2455	48.9129	50.747	60.9181	77.7029	87.7068	100.212
LC46	Manchester	37	37	ICSI	No	No	19.5709	21.5712	35.912	35.912	44.9139	48.1386	50.8062	67.8426	75.3063	91.6644	100.841	108.516		14.3407	9.00191	0	22.9287	7.67535		2.00036	16.3411	16.3411	25.343	28.5678	31.2353	48.2717	55.7354	72.0935	81.27	88.9453		19.5709	21.5712	35.912	35.912	44.9139	48.1386	50.8062	67.8426	75.3063	91.6644	100.841	108.516
LC47	TunbridgeWells	40	40	ICSI	No	No	19.5791	20.7476	32.0864	32.5866	43.5906	46.4251	47.0919	47.2586	62.7654	84.2539	97.0931	114.933		11.3388	11.5041	0.500171	3.66806	17.84		1.16856	12.5074	13.0076	24.0115	26.8461	27.5128	27.6796	43.1863	64.6748	77.5141	95.3541		19.5791	20.7476	32.0864	32.5866	43.5906	46.4251	47.0919	47.2586	62.7654	84.2539	97.0931	114.933
LC48	Dublin	38	38	ICSI	No	No	19.7144	21.766	34.6754	36.7449	48.9852	51.0631	54.4462	71.0546	75.5448	95.5475	105.728			12.9094	14.3098	2.0695	22.0694			2.0516	14.961	17.0305	29.2708	31.3487	34.7318	51.3402	55.8304	75.8331	86.0133			19.7144	21.766	34.6754	36.7449	48.9852	51.0631	54.4462	71.0546	75.5448	95.5475	105.728
LC49	Nottingham	30	30	ICSI	No	No	19.7209	22.5565	36.2945	36.6281	50.7801	52.4475	53.4481	53.9484	68.9497	96.4151	107.668	112.838		13.738	14.4856	0.333603	3.1683	5.16951		2.83564	16.5736	16.9072	31.0592	32.7266	33.7272	34.2275	49.2289	76.6942	87.9474	93.1169		19.7209	22.5565	36.2945	36.6281	50.7801	52.4475	53.4481	53.9484	68.9497	96.4151	107.668	112.838
LC50	Manchester	38	38	ICSI	No	No	19.7243	22.0539	33.2894	33.2894	43.2535	43.2535	44.4736	56.8814	60.5528	81.3093	89.9849	93.0038		11.2356	9.96411	0	13.6278	3.01881		2.32959	13.5651	13.5651	23.5292	23.5292	24.7493	37.1571	40.8285	61.585	70.2607	73.2795		19.7243	22.0539	33.2894	33.2894	43.2535	43.2535	44.4736	56.8814	60.5528	81.3093	89.9849	93.0038
LC51	Nottingham	36	36	ICSI	No	No	19.7274	24.5629	34.0675	34.5678	46.9544	49.6955	50.1955	65.8683	67.8787	74.8814	88.8881	102.26		9.50458	12.8869	0.500274	18.9139	13.3722		4.83554	14.3401	14.8404	27.227	29.9681	30.4681	46.1409	48.1513	55.154	69.1607	82.5329		19.7274	24.5629	34.0675	34.5678	46.9544	49.6955	50.1955	65.8683	67.8787	74.8814	88.8881	102.26
LC52	TunbridgeWells	38	38	ICSI	No	No	19.8398	22.9735	32.8355	33.169	43.6738	43.8406	45.5401	47.0336	63.0478	83.7314	84.065	96.7374		9.8621	10.8382	0.333469	3.35984	12.6724		3.13367	12.9958	13.3292	23.834	24.0008	25.7003	27.1939	43.208	63.8916	64.2252	76.8976		19.8398	22.9735	32.8355	33.169	43.6738	43.8406	45.5401	47.0336	63.0478	83.7314	84.065	96.7374
LC53	Dublin	37	37	ICSI	No	No	19.8733	22.8746	34.4235	34.4235	47.9153	50.1276	51.4615	54.6297	75.8065	90.6483	100.653	113.869		11.5489	13.4918	0	6.71443	13.2159		3.00127	14.5501	14.5501	28.042	30.2543	31.5882	34.7564	55.9332	70.775	80.7798	93.9956		19.8733	22.8746	34.4235	34.4235	47.9153	50.1276	51.4615	54.6297	75.8065	90.6483	100.653	113.869
LC54	Manchester	35	35	ICSI	No	No	19.8736	22.541	32.6015	32.6015	45.3706	46.3698	46.7071	51.7216	63.7267	69.2112	90.5909	95.0688		10.0604	12.7691	0	6.35103	4.47784		2.66747	12.7279	12.7279	25.4971	26.4963	26.8335	31.8481	43.8532	49.3376	70.7174	75.1952		19.8736	22.541	32.6015	32.6015	45.3706	46.3698	46.7071	51.7216	63.7267	69.2112	90.5909	95.0688
LC55	Manchester	35	35	ICSI	No	No	19.8772	22.2112	32.9383	33.9397	44.7072	45.0406	48.7139	65.8747	65.8747	84.2499	99.4143	105.767		10.7271	11.7689	1.00141	21.1676	6.35256		2.33395	13.0611	14.0625	24.8299	25.1634	28.8367	45.9975	45.9975	64.3727	79.5371	85.8896		19.8772	22.2112	32.9383	33.9397	44.7072	45.0406	48.7139	65.8747	65.8747	84.2499	99.4143	105.767
LC56	Nottingham	45	29	ICSI	Yes	No	19.8898	22.7286	33.2695	34.6035	45.4525	45.953	47.287	47.6206	62.63	72.1415	83.6533	90.3238		10.5408	12.183	1.33398	2.16806	6.6705		2.83885	13.3797	14.7137	25.5627	26.0632	27.3972	27.7308	42.7402	52.2517	63.7635	70.434		19.8898	22.7286	33.2695	34.6035	45.4525	45.953	47.287	47.6206	62.63	72.1415	83.6533	90.3238
LC57	Nottingham	45	29	ICSI	Yes	No	19.8997	22.9054	34.28	34.4469	50.7989	51.9672	55.4695	57.3043	71.4835	82.9964	97.0051	106.679		11.3746	16.5189	0.166861	6.5053	9.67369		3.00565	14.3803	14.5471	30.8992	32.0675	35.5698	37.4045	51.5838	63.0967	77.1054	86.7791		19.8997	22.9054	34.28	34.4469	50.7989	51.9672	55.4695	57.3043	71.4835	82.9964	97.0051	106.679
LC58	Nottingham	39	39	ICSI	No	No	20.023	22.6903	33.387	34.0539	46.3876	46.3876	46.3876	62.7646						10.6967	13.0006	0.666931	16.3771			2.66728	13.364	14.0309	26.3646	26.3646	26.3646	42.7416						20.023	22.6903	33.387	34.0539	46.3876	46.3876	46.3876	62.7646
LC59	Nottingham	36	36	ICSI	No	No	20.0297	22.1971	32.7022	33.3691	43.0414	44.8771	45.3753	47.3781	57.136	73.0147	85.6919	98.5311		10.505	10.3392	0.666942	4.33666	12.8392		2.16749	12.6725	13.3395	23.0118	24.8475	25.3457	27.3484	37.1063	52.9851	65.6622	78.5014		20.0297	22.1971	32.7022	33.3691	43.0414	44.8771	45.3753	47.3781	57.136	73.0147	85.6919	98.5311
LC60	Nottingham	30	30	ICSI	No	No	20.0445	22.7133	34.1166	37.1193	44.4558	45.2896	48.907	54.2719	62.4431	83.0312	97.4098	103.823		11.4033	10.3392	3.00273	9.8161	6.41279		2.66881	14.0721	17.0748	24.4113	25.2451	28.8625	34.2274	42.3987	62.9867	77.3653	83.7781		20.0445	22.7133	34.1166	37.1193	44.4558	45.2896	48.907	54.2719	62.4431	83.0312	97.4098	103.823
LC61	Manchester	27	27	ICSI	No	No	20.0463	22.3808	33.2279	34.2346	46.2338	46.2338	49.901	49.901	64.571	85.1902	89.5246	97.3305		10.8471	13.0059	1.00671	3.66714	7.80588		2.33448	13.1815	14.1882	26.1875	26.1875	29.8546	29.8546	44.5247	65.1439	69.4783	77.2842		20.0463	22.3808	33.2279	34.2346	46.2338	46.2338	49.901	49.901	64.571	85.1902	89.5246	97.3305
LC62	Manchester	38	38	ICSI	No	No	20.0791	22.2534	32.605	33.2719	42.7564	44.4239	62.4899	65.1557		70.6472	83.988	94.5023		10.3516	10.1514	0.666875	22.3993	10.5143		2.17428	12.5259	13.1927	22.6773	24.3447	42.4108	45.0765		50.568	63.9088	74.4231		20.0791	22.2534	32.605	33.2719	42.7564	44.4239	62.4899	65.1557		70.6472	83.988	94.5023
LC63	Nottingham	32	32	ICSI	No	No	20.0891	22.756	24.7565	28.0907	33.7587	36.4257	55.7894	55.7894	66.1255		96.421	115.113		2.0005	9.00226	3.33421	22.0306	18.6922		2.66692	4.66742	8.00163	13.6697	16.3366	35.7003	35.7003	46.0364		76.332	95.0241		20.0891	22.756	24.7565	28.0907	33.7587	36.4257	55.7894	55.7894	66.1255		96.421	115.113
LC64	Nottingham	30	30	ICSI	No	No	20.0922	23.2543	34.0988	34.4323	34.9346	47.403	47.7349	48.2373	48.9064	84.8469	91.3661	103.043		10.8445	0.835821	0.333503	13.3027	11.6767		3.16216	14.0066	14.3401	14.8424	27.3108	27.6427	28.1451	28.8143	64.7547	71.2739	82.9506		20.0922	23.2543	34.0988	34.4323	34.9346	47.403	47.7349	48.2373	48.9064	84.8469	91.3661	103.043
LC65	Manchester	40	32	ICSI	Yes	No	20.129	23.473	36.1423	46.6755	48.0092	48.0092	49.3471	49.3471	68.7737	91.7788	101.448			12.6693	11.8669	10.5332	1.3379			3.344	16.0133	26.5465	27.8802	27.8802	29.2181	29.2181	48.6447	71.6498	81.3189			20.129	23.473	36.1423	46.6755	48.0092	48.0092	49.3471	49.3471	68.7737	91.7788	101.448
LC66	Nottingham	33	33	ICSI	No	No	20.1493	22.1881	31.6436	33.8134	42.1782	43.6796	44.5132	46.0137	64.4064	71.5385	87.7014	95.4569		9.45554	10.5345	2.16981	3.83552	7.75556		2.03879	11.4943	13.6641	22.0289	23.5304	24.364	25.8644	44.2571	51.3892	67.5521	75.3076		20.1493	22.1881	31.6436	33.8134	42.1782	43.6796	44.5132	46.0137	64.4064	71.5385	87.7014	95.4569
LC67	Manchester	35	35	ICSI	No	No	20.1539	22.8244	33.1563	33.8232	45.1622	46.8257	63.163	65.1634	66.8304	79.8333	90.4202	98.0904		10.3319	12.0058	0.666875	20.0012	7.67021		2.67045	13.0024	13.6693	25.0082	26.6718	43.009	45.0095	46.6765	59.6794	70.2663	77.9365		20.1539	22.8244	33.1563	33.8232	45.1622	46.8257	63.163	65.1634	66.8304	79.8333	90.4202	98.0904
LC68	Dublin	42	42	ICSI	No	No	20.2134	22.5503	35.0545	35.889	46.8949	50.5646	54.0662	63.905	67.4048	76.2614	97.3452	104.683		12.5041	11.8404	0.834562	17.0101	7.33782		2.33691	14.8411	15.6756	26.6815	30.3512	33.8528	43.6916	47.1914	56.048	77.1318	84.4696		20.2134	22.5503	35.0545	35.889	46.8949	50.5646	54.0662	63.905	67.4048	76.2614	97.3452	104.683
LC69	Nottingham	42	23	ICSI	Yes	No	20.2442	22.9124	32.2563	34.5925	44.0976	47.766	47.766	47.766	64.775	90.3053	91.8041	104.477		9.34392	11.8412	2.33617	3.6684	12.6727		2.66819	12.0121	14.3483	23.8534	27.5218	27.5218	27.5218	44.5308	70.0611	71.5599	84.2326		20.2442	22.9124	32.2563	34.5925	44.0976	47.766	47.766	47.766	64.775	90.3053	91.8041	104.477
LC70	Manchester	33	33	ICSI	No	No	20.3202	23.6602	31.9978	33.1649	44.1766	44.1766	44.5549	45.3961	62.1094	70.1142	85.2	92.2035		8.3376	12.1788	1.16716	1.21951	7.00349		3.3399	11.6775	12.8447	23.8563	23.8563	24.2347	25.0758	41.7892	49.794	64.8798	71.8833		20.3202	23.6602	31.9978	33.1649	44.1766	44.1766	44.5549	45.3961	62.1094	70.1142	85.2	92.2035
LC71	Dublin	31	31	ICSI	No	No	20.3957	25.3565	25.3565	37.0291	37.0291	52.8822	57.7174	57.7174	64.8873	89.1229	92.6285	102.471		0	11.6725	11.6725	20.6883	9.84213		4.96085	4.96085	16.6334	16.6334	32.4865	37.3217	37.3217	44.4917	68.7272	72.2329	82.075		20.3957	25.3565	25.3565	37.0291	37.0291	52.8822	57.7174	57.7174	64.8873	89.1229	92.6285	102.471
LC72	Manchester	33	33	ICSI	No	Yes	20.4509	22.7858	24.9128	36.5826	39.25	48.9188	50.919	53.5866	53.5866	94.5662	98.1283	105.138		2.12697	14.3372	11.6699	14.3366	7.00941		2.33483	4.46181	16.1317	18.799	28.4678	30.4681	33.1357	33.1357	74.1152	77.6774	84.6868		20.4509	22.7858	24.9128	36.5826	39.25	48.9188	50.919	53.5866	53.5866	94.5662	98.1283	105.138
LC73	Nottingham	39	39	ICSI	No	No	20.4554	23.6651	34.9626	35.6297	48.103	49.4371	50.938	51.6049	69.9266	76.5711	92.4211	110.196		11.2975	13.1403	0.667067	3.50196	17.7744		3.20973	14.5072	15.1743	27.6475	28.9816	30.4825	31.1495	49.4712	56.1157	71.9657	89.7401		20.4554	23.6651	34.9626	35.6297	48.103	49.4371	50.938	51.6049	69.9266	76.5711	92.4211	110.196
LC74	Nottingham	32	32	ICSI	No	No	20.4855	23.1545	33.6938	33.8606	45.7028	45.871	46.3726	46.7064	64.4817	69.3198	74.9899	92.0008		10.5393	12.009	0.166784	1.00361	17.0109		2.669	13.2083	13.3751	25.2173	25.3854	25.887	26.2209	43.9962	48.8343	54.5044	71.5153		20.4855	23.1545	33.6938	33.8606	45.7028	45.871	46.3726	46.7064	64.4817	69.3198	74.9899	92.0008
LC75	Northampton	41	26	ICSI	Yes	No	20.4857	22.3374	32.8463	34.6814	46.187	46.5205	48.0213	48.0213	62.195	76.1087	85.4466	103.955		10.509	13.3407	1.8351	1.83429	18.5086		1.85169	12.3607	14.1958	25.7014	26.0349	27.5357	27.5357	41.7093	55.623	64.961	83.4695		20.4857	22.3374	32.8463	34.6814	46.187	46.5205	48.0213	48.0213	62.195	76.1087	85.4466	103.955
LC76	London	30	30	ICSI	No	No	20.5187	22.0197	32.3575	34.5252	42.529	43.0293	43.1961	44.8636	59.2035	99.133	102.135	113.476		10.3378	10.1716	2.16777	2.33456	11.3405		1.50103	11.8388	14.0066	22.0104	22.5106	22.6774	24.3449	38.6848	78.6143	81.6164	92.9569		20.5187	22.0197	32.3575	34.5252	42.529	43.0293	43.1961	44.8636	59.2035	99.133	102.135	113.476
LC77	Manchester	37	37	ICSI	No	No	20.5301	22.8638	32.6336	33.6327	46.6425	47.7743	49.7754	49.7754	58.4411	86.0218	93.6938	102.238		9.76979	14.0089	0.999094	3.13286	8.54389		2.33374	12.1035	13.1026	26.1125	27.2443	29.2453	29.2453	37.9111	65.4917	73.1638	81.7077		20.5301	22.8638	32.6336	33.6327	46.6425	47.7743	49.7754	49.7754	58.4411	86.0218	93.6938	102.238
LC78	Nottingham	37	37	ICSI	No	No	20.5408	22.3751	32.7159	32.8815	43.6006	44.2777	44.7785	45.2786	61.1238	73.9002	82.9051	89.5761		10.3408	10.8847	0.165645	1.67803	6.671		1.83428	12.1751	12.3408	23.0598	23.7369	24.2378	24.7378	40.583	53.3595	62.3643	69.0353		20.5408	22.3751	32.7159	32.8815	43.6006	44.2777	44.7785	45.2786	61.1238	73.9002	82.9051	89.5761
LC79	Nottingham	31	33	ICSI	Yes	No	20.5601	22.9183	33.9561	33.9561	46.7511	47.2512	50.6871	67.4995	68.1665	80.2061	92.214	103.772		11.0378	12.795	0	20.7484	11.5578		2.3582	13.396	13.396	26.1911	26.6912	30.127	46.9394	47.6064	59.646	71.654	83.2118		20.5601	22.9183	33.9561	33.9561	46.7511	47.2512	50.6871	67.4995	68.1665	80.2061	92.214	103.772
LC80	Dublin	39	39	ICSI	No	No	20.6047	24.2742	35.7791	36.4461	48.4524	53.4545	68.2943	69.3507	72.0242	91.1081	95.7822	106.453		11.5048	12.6733	0.667081	20.8983	10.671		3.6695	15.1743	15.8414	27.8477	32.8498	47.6895	48.746	51.4194	70.5034	75.1775	85.8485		20.6047	24.2742	35.7791	36.4461	48.4524	53.4545	68.2943	69.3507	72.0242	91.1081	95.7822	106.453
LC81	Manchester	26	26	ICSI	No	No	20.6937	22.6948	34.3696	36.0381	44.0471	46.0544	50.0545	54.0554	63.3921	80.1983	96.2132	95.8788		11.6748	9.67758	1.66852	10.0083	-0.334432		2.0011	13.6759	15.3444	23.3535	25.3608	29.3609	33.3618	42.6984	59.5046	75.5196	75.1851		20.6937	22.6948	34.3696	36.0381	44.0471	46.0544	50.0545	54.0554	63.3921	80.1983	96.2132	95.8788
LC82	Manchester	30	30	ICSI	No	No	20.696	23.3645	33.3731	34.38	49.2199	49.8867	51.5605	61.2223	65.4788	77.8379	86.8434	93.1741		10.0086	15.8468	1.00693	12.0024	6.33067		2.66849	12.6771	13.684	28.5238	29.1907	30.8645	40.5263	44.7827	57.1419	66.1473	72.478		20.696	23.3645	33.3731	34.38	49.2199	49.8867	51.5605	61.2223	65.4788	77.8379	86.8434	93.1741
LC83	Dublin	41	41	ICSI	No	No	20.7003	23.5366	34.542	35.8759	47.7148	50.3557	52.526	52.6927	54.0282	88.9135	106.421	112.091		11.0054	13.1728	1.33396	4.97787	5.66955		2.83629	13.8417	15.1757	27.0145	29.6554	31.8257	31.9924	33.3279	68.2132	85.7212	91.3907		20.7003	23.5366	34.542	35.8759	47.7148	50.3557	52.526	52.6927	54.0282	88.9135	106.421	112.091
LC84	Nottingham	34	34	ICSI	No	No	20.707	23.4081	35.4752	37.1423	51.4847	51.4847	54.4853	68.7474	74.7491	80.0834	88.0851	88.0851		12.067	16.0095	1.66715	17.2627	0		2.70118	14.7682	16.4353	30.7777	30.7777	33.7784	48.0405	54.0422	59.3764	67.3781	67.3781		20.707	23.4081	35.4752	37.1423	51.4847	51.4847	54.4853	68.7474	74.7491	80.0834	88.0851	88.0851
LC85	Manchester	30	30	ICSI	No	No	20.7072	22.7086	34.0544	34.7213	48.5642	51.2313	51.2313	51.9015	55.8989	73.1812	81.5169	94.5191		11.3459	14.5098	0.66682	3.33728	13.0022		2.00135	13.3472	14.014	27.857	30.5241	30.5241	31.1943	35.1917	52.474	60.8096	73.8119		20.7072	22.7086	34.0544	34.7213	48.5642	51.2313	51.2313	51.9015	55.8989	73.1812	81.5169	94.5191
LC86	Manchester	38	38	ICSI	No	No	20.7128	22.8802	37.2569	37.4236	50.0974	50.9316	53.9326	54.769		75.9858	96.2163	108.055		14.3767	12.8405	0.166766	4.67165	11.8385		2.16735	16.544	16.7108	29.3845	30.2188	33.2197	34.0562		55.2729	75.5034	87.3419		20.7128	22.8802	37.2569	37.4236	50.0974	50.9316	53.9326	54.769		75.9858	96.2163	108.055
LC87	Manchester	45	28	ICSI	Yes	No	20.7297	23.0639	34.0883	35.0887	48.2642	50.265	56.7681	59.9362	65.6049	91.9558	93.9811	105.995		11.0244	14.1759	1.00044	11.6721	12.0139		2.33411	13.3585	14.3589	27.5344	29.5352	36.0384	39.2065	44.8752	71.226	73.2514	85.2653		20.7297	23.0639	34.0883	35.0887	48.2642	50.265	56.7681	59.9362	65.6049	91.9558	93.9811	105.995
LC88	Manchester	38	38	ICSI	No	No	20.738	22.3963	33.2931	34.2805	43.2572	43.2572	45.481	45.481	60.2234	74.3114	91.0127	104.496		10.8968	9.96415	0.987402	2.22378	13.4834		1.65828	12.555	13.5424	22.5192	22.5192	24.743	24.743	39.4854	53.5734	70.2746	83.758		20.738	22.3963	33.2931	34.2805	43.2572	43.2572	45.481	45.481	60.2234	74.3114	91.0127	104.496
LC89	Dublin	28	28	ICSI	No	No	20.7834	23.2868	35.2907	35.2907	48.2907	48.2907	49.31	65.1112	70.5446	87.1308				12.0038	13	0	16.8205			2.50348	14.5073	14.5073	27.5073	27.5073	28.5266	44.3278	49.7612	66.3474				20.7834	23.2868	35.2907	35.2907	48.2907	48.2907	49.31	65.1112	70.5446	87.1308
LC90	London	37	37	ICSI	No	No	20.7956	23.1304	34.9728	35.8086	50.7657	51.4325	51.5993	53.6003	70.4455	94.2991	102.471	113.811		11.8424	15.7928	0.835743	2.8346	11.3407		2.33476	14.1772	15.0129	29.97	30.6368	30.8036	32.8046	49.6499	73.5034	81.6752	93.0158		20.7956	23.1304	34.9728	35.8086	50.7657	51.4325	51.5993	53.6003	70.4455	94.2991	102.471	113.811
LC91	Manchester	40	32	ICSI	Yes	No	20.8103	24.4843	37.8212	37.8212	50.025	53.3559	55.3565	55.3565	85.1219	93.7904	103.794	110.904		13.3369	12.2037	0	5.33149	7.10969		3.674	17.0109	17.0109	29.2146	32.5456	34.5461	34.5461	64.3115	72.98	82.9837	90.0933		20.8103	24.4843	37.8212	37.8212	50.025	53.3559	55.3565	55.3565	85.1219	93.7904	103.794	110.904
LC92	Manchester	34	34	ICSI	No	No	20.8351	23.1696	34.0636	35.8998	49.0815	49.9152	50.2488	50.4154	67.3113	90.4057	90.9081	96.1522		10.894	15.0179	1.83625	1.33389	5.24408		2.33447	13.2285	15.0648	28.2464	29.0801	29.4137	29.5803	46.4762	69.5706	70.073	75.3171		20.8351	23.1696	34.0636	35.8998	49.0815	49.9152	50.2488	50.4154	67.3113	90.4057	90.9081	96.1522
LC93	Nottingham	34	34	ICSI	No	No	20.8445	23.8388	34.5109	35.1748	47.8453	49.5183	51.5129	70.1844	75.4042	92.0807	96.4189	109.422		10.672	13.3344	0.663894	22.3391	13.0031		2.99432	13.6664	14.3303	27.0008	28.6738	30.6684	49.3398	54.5597	71.2362	75.5743	88.5774		20.8445	23.8388	34.5109	35.1748	47.8453	49.5183	51.5129	70.1844	75.4042	92.0807	96.4189	109.422
LC94	Nottingham	33	33	ICSI	No	No	20.848	23.6833	33.3559	35.0232	44.4335	44.6002	48.7938	53.4627	62.3005	84.3794	94.5289	103.77		9.67263	11.0776	1.66728	9.02922	9.24151		2.83533	12.508	14.1752	23.5856	23.7523	27.9459	32.6148	41.4526	63.5315	73.681	82.9225		20.848	23.6833	33.3559	35.0232	44.4335	44.6002	48.7938	53.4627	62.3005	84.3794	94.5289	103.77
LC95	Manchester	37	37	ICSI	No	No	20.8758	23.5466	32.2084	33.5421	33.5421	45.2116	45.2116	47.5452	47.5452	93.6673	102.703	110.376		8.66185	1.33362	1.33362	14.0031	7.67282		2.67084	11.3327	12.6663	12.6663	24.3359	24.3359	26.6694	26.6694	72.7915	81.827	89.4998		20.8758	23.5466	32.2084	33.5421	33.5421	45.2116	45.2116	47.5452	47.5452	93.6673	102.703	110.376
LC96	Nottingham	35	35	ICSI	No	No	20.899	23.4808	36.034	36.5345	38.0362	51.2006	52.7016	57.0348	64.2665	80.4544	95.305	101.492		12.5532	2.00226	0.500514	18.9985	6.18735		2.58183	15.135	15.6355	17.1373	30.3017	31.8027	36.1358	43.3675	59.5554	74.406	80.5934		20.899	23.4808	36.034	36.5345	38.0362	51.2006	52.7016	57.0348	64.2665	80.4544	95.305	101.492
LC97	Nottingham	38	38	ICSI	No	No	20.9131	22.9304	32.9463	33.9504	46.9711	47.798	65.8683	68.0306	70.2159	80.8863	85.8877	96.982		10.016	14.0248	1.00401	21.0595	11.0943		2.01723	12.0332	13.0372	26.058	26.8848	44.9552	47.1175	49.3028	59.9732	64.9745	76.0689		20.9131	22.9304	32.9463	33.9504	46.9711	47.798	65.8683	68.0306	70.2159	80.8863	85.8877	96.982
LC98	Manchester	26	26	ICSI	No	No	21.029	23.3375	34.5808	34.9237	47.9074	48.4118	50.2446	51.243	64.2609	78.3703	88.2109	97.3605		11.2433	13.3266	0.342947	3.33564	9.1496		2.30845	13.5518	13.8947	26.8783	27.3828	29.2156	30.214	43.2319	57.3413	67.1819	76.3315		21.029	23.3375	34.5808	34.9237	47.9074	48.4118	50.2446	51.243	64.2609	78.3703	88.2109	97.3605
LC99	Dublin	35	35	ICSI	No	No	21.0591	23.8063	35.9783	35.9783	38.3128	38.3128	38.3128	55.1543	56.8216	100.223	102.555	108.391		12.1721	2.33451	0	16.8415	5.83608		2.74712	14.9192	14.9192	17.2537	17.2537	17.2537	34.0952	35.7624	79.1636	81.4959	87.332		21.0591	23.8063	35.9783	35.9783	38.3128	38.3128	38.3128	55.1543	56.8216	100.223	102.555	108.391
LC100	Manchester	39	39	ICSI	No	No	21.0715	23.4084	36.0756	36.0756	51.8113	51.8113	53.4753	75.4132	75.4132	87.7489	103.753	108.754		12.6671	15.7357	0	23.6019	5.00112		2.33698	15.0041	15.0041	30.7398	30.7398	32.4039	54.3417	54.3417	66.6775	82.6817	87.6828		21.0715	23.4084	36.0756	36.0756	51.8113	51.8113	53.4753	75.4132	75.4132	87.7489	103.753	108.754
LC101	Nottingham	37	37	ICSI	No	No	21.0817	23.2492	33.9212	34.5882	45.9312	46.4315	47.265	47.4318	63.1834	75.0627	89.2398	99.596		10.672	12.01	0.666996	1.50057	10.3562		2.16749	12.8395	13.5065	24.8495	25.3498	26.1833	26.3501	42.1018	53.981	68.1582	78.5143		21.0817	23.2492	33.9212	34.5882	45.9312	46.4315	47.265	47.4318	63.1834	75.0627	89.2398	99.596
LC102	Dublin	41	41	ICSI	No	Yes	21.1309	23.8003	35.1471	36.4829	47.8959	51.0343	54.0358	54.7029		81.9558	91.7173			11.3468	12.7488	1.3358	6.80699			2.66945	14.0162	15.352	26.7651	29.9034	32.905	33.5721		60.825	70.5865			21.1309	23.8003	35.1471	36.4829	47.8959	51.0343	54.0358	54.7029		81.9558	91.7173
LC103	Nottingham	32	32	ICSI	No	No	21.1549	23.3092	35.2372	35.7374	49.3559	51.024	51.024	53.3584	54.5255	88.0435	92.4086	105.916		11.928	14.1187	0.50023	4.0025	13.5071		2.15429	14.0823	14.5825	28.201	29.8691	29.8691	32.2035	33.3706	66.8886	71.2537	84.7607		21.1549	23.3092	35.2372	35.7374	49.3559	51.024	51.024	53.3584	54.5255	88.0435	92.4086	105.916
LC104	Manchester	36	36	ICSI	No	No	21.1976	23.6193	25.7896	34.6291	35.7982	43.9697	45.7134	46.0456	48.7561	85.0443	88.0481	94.3407		2.17027	10.0086	8.83945	10.2473	6.29261		2.42175	4.59201	13.4315	14.6006	22.7721	24.5158	24.848	27.5585	63.8467	66.8505	73.1431		21.1976	23.6193	25.7896	34.6291	35.7982	43.9697	45.7134	46.0456	48.7561	85.0443	88.0481	94.3407
LC105	Manchester	37	37	ICSI	No	No	21.2195	23.2137	35.8829	35.8829	49.5526	49.5526	49.5526	53.8901	64.8895	77.6674	96.6747	107.711		12.6692	13.6697	0	4.33745	11.0366		1.99418	14.6634	14.6634	28.3331	28.3331	28.3331	32.6706	43.6699	56.4478	75.4552	86.4918		21.2195	23.2137	35.8829	35.8829	49.5526	49.5526	49.5526	53.8901	64.8895	77.6674	96.6747	107.711
LC106	Manchester	31	31	ICSI	No	No	21.263	23.4288	33.872	34.0409	50.8956	50.8956	55.4044	55.4044	70.3443	77.0027	84.1729	95.282		10.4433	17.0236	0.168805	4.50881	11.1092		2.16577	12.609	12.7778	29.6326	29.6326	34.1414	34.1414	49.0813	55.7397	62.9099	74.019		21.263	23.4288	33.872	34.0409	50.8956	50.8956	55.4044	55.4044	70.3443	77.0027	84.1729	95.282
LC107	Manchester	29	29	ICSI	No	No	21.3055	23.9807	35.3315	35.3315	51.0469	51.0469	52.5492	53.5496	74.0626	96.1326	101.905	109.088		11.3509	15.7154	0	2.50268	7.18308		2.67518	14.0261	14.0261	29.7414	29.7414	31.2437	32.2441	52.7571	74.8271	80.5991	87.7822		21.3055	23.9807	35.3315	35.3315	51.0469	51.0469	52.5492	53.5496	74.0626	96.1326	101.905	109.088
LC108	Manchester	47	23	ICSI	Yes	No	21.3107	24.3115	35.3148	35.6481	49.4532	54.4508	69.3462	69.3462	71.6867	82.024	85.0297	102.568		11.0034	14.1383	0.333299	19.893	17.5381		3.00073	14.0041	14.3374	28.1424	33.1401	48.0354	48.0354	50.3759	60.7133	63.719	81.257		21.3107	24.3115	35.3148	35.6481	49.4532	54.4508	69.3462	69.3462	71.6867	82.024	85.0297	102.568
LC109	Manchester	36	36	ICSI	No	No	21.3254	23.9927	34.6644	34.6644	44.8371	45.1704	46.1708	46.1708	66.9041	88.6117	93.6234	105.978		10.6717	10.1726	0	1.33376	12.3542		2.66731	13.339	13.339	23.5117	23.845	24.8454	24.8454	45.5787	67.2863	72.298	84.6521		21.3254	23.9927	34.6644	34.6644	44.8371	45.1704	46.1708	46.1708	66.9041	88.6117	93.6234	105.978
LC110	Nottingham	30	30	ICSI	No	No	21.3593	23.5279	33.2005	33.2005	41.8703	43.5914	43.761	44.2726	53.9452	83.496	86.998	95.5668		9.67252	8.66987	0	2.40223	8.56876		2.16866	11.8412	11.8412	20.5111	22.2321	22.4018	22.9133	32.5859	62.1367	65.6388	74.2075		21.3593	23.5279	33.2005	33.2005	41.8703	43.5914	43.761	44.2726	53.9452	83.496	86.998	95.5668
LC111	Nottingham	30	30	ICSI	No	No	21.3641	23.707	34.2137	34.3807	49.7876	51.1199	51.9537	53.2881		84.0429		109.16		10.5066	15.5739	0.167006	3.50058			2.34299	12.8496	13.0166	28.4235	29.7558	30.5896	31.9241		62.6788		87.7956		21.3641	23.707	34.2137	34.3807	49.7876	51.1199	51.9537	53.2881		84.0429		109.16
LC112	Dublin	36	36	ICSI	No	No	21.377	23.7123	25.2129	29.3816	33.7169	33.7169	45.5557	46.5561	46.5561	80.921	85.0892	92.5926		1.50065	8.50397	4.16863	12.8392	7.50344		2.33523	3.83588	8.00451	12.3398	12.3398	24.1786	25.179	25.179	59.544	63.7121	71.2156		21.377	23.7123	25.2129	29.3816	33.7169	33.7169	45.5557	46.5561	46.5561	80.921	85.0892	92.5926
LC113	Manchester	33	33	ICSI	No	No	21.3958	23.7301	35.4045	36.5718	48.911	49.7447	50.912	52.9152	57.251	97.5778		119.338		11.6744	13.5066	1.16733	4.00417			2.33429	14.0087	15.176	27.5152	28.3489	29.5162	31.5194	35.8552	76.182		97.9425		21.3958	23.7301	35.4045	36.5718	48.911	49.7447	50.912	52.9152	57.251	97.5778		119.338
LC114	Manchester	32	32	ICSI	No	No	21.4093	23.2445	34.7592	34.7592	48.1542	50.885	50.885	50.885	68.3132	72.571	86.4111			11.5147	13.395	0	2.73079			1.83523	13.3499	13.3499	26.7449	29.4757	29.4757	29.4757	46.9039	51.1617	65.0018			21.4093	23.2445	34.7592	34.7592	48.1542	50.885	50.885	50.885	68.3132	72.571	86.4111
LC115	Nottingham	29	29	ICSI	No	No	21.415	24.1947	36.5769	37.5771	48.2751	49.2752	50.6121	67.2798	67.616	81.4941	96.1634	102.165		12.3822	11.6982	1.00021	19.0047	6.00168		2.7797	15.1619	16.1621	26.8601	27.8603	29.1972	45.8648	46.2011	60.0791	74.7485	80.7501		21.415	24.1947	36.5769	37.5771	48.2751	49.2752	50.6121	67.2798	67.616	81.4941	96.1634	102.165
LC116	Manchester	35	35	ICSI	No	No	21.4187	24.387	36.9564	36.9564	48.7966	52.1987	54.0633	54.9165			94.6163	106.397		12.5694	11.8402	0	6.11991	11.7803		2.96829	15.5376	15.5376	27.3778	30.78	32.6445	33.4977			73.1976	84.9779		21.4187	24.387	36.9564	36.9564	48.7966	52.1987	54.0633	54.9165			94.6163	106.397
LC117	Nottingham	28	28	ICSI	No	No	21.4235	24.2603	36.7683	36.7683	49.3223	49.6556	50.6563	50.6563	72.4655	77.2988	85.1378	101.787		12.508	12.554	0	1.33397	16.6488		2.8368	15.3448	15.3448	27.8988	28.2322	29.2328	29.2328	51.042	55.8753	63.7143	80.363		21.4235	24.2603	36.7683	36.7683	49.3223	49.6556	50.6563	50.6563	72.4655	77.2988	85.1378	101.787
LC118	Dublin	34	34	ICSI	No	No	21.4269	23.5935	34.8309	35.1644	47.7668	48.7679	48.7679	49.9331	66.3483	74.5047	85.5101			11.2374	12.9359	0.333497	2.16627			2.16658	13.404	13.7375	26.3399	27.341	27.341	28.5062	44.9214	53.0778	64.0832			21.4269	23.5935	34.8309	35.1644	47.7668	48.7679	48.7679	49.9331	66.3483	74.5047	85.5101
LC119	Nottingham	35	35	ICSI	No	No	21.4425	23.1096	36.2157	36.549	51.6923	52.0257	52.6925	53.026		102.964	103.967	115.968		13.1061	15.4766	0.333289	1.33368	12.0004		1.66711	14.7732	15.1065	30.2498	30.5832	31.25	31.5835		81.5217	82.5246	94.525		21.4425	23.1096	36.2157	36.549	51.6923	52.0257	52.6925	53.026		102.964	103.967	115.968
LC120	Manchester	31	31	ICSI	No	No	21.4432	24.189	36.8718	37.372	52.402	52.402	55.2397	56.5739	75.3964	86.7389	95.2901	103.463		12.6828	15.5302	0.500203	4.17184	8.17298		2.74585	15.4287	15.9289	30.9588	30.9588	33.7965	35.1307	53.9532	65.2958	73.8469	82.0199		21.4432	24.189	36.8718	37.372	52.402	52.402	55.2397	56.5739	75.3964	86.7389	95.2901	103.463
LC121	Nottingham	39	39	ICSI	No	No	21.4585	23.7931	33.4677	34.1369	44.9716	46.1389	47.306	48.1399	67.7326	72.6207	89.2987	102.618		9.67465	11.5039	0.669209	3.16833	13.319		2.33453	12.0092	12.6784	23.5131	24.6804	25.8475	26.6814	46.2741	51.1622	67.8402	81.1592		21.4585	23.7931	33.4677	34.1369	44.9716	46.1389	47.306	48.1399	67.7326	72.6207	89.2987	102.618
LC122	Nottingham	35	35	ICSI	No	No	21.5162	23.3264	35.3372	35.5038	47.1776	50.1164	50.1164	54.963	63.8036	75.7811	87.289	97.2123		12.0108	11.8404	0.166592	7.78544	9.92331		1.81027	13.8211	13.9877	25.6614	28.6002	28.6002	33.4469	42.2874	54.2649	65.7728	75.6961		21.5162	23.3264	35.3372	35.5038	47.1776	50.1164	50.1164	54.963	63.8036	75.7811	87.289	97.2123
LC123	Manchester	40	26	ICSI	Yes	No	21.5228	22.9292	34.6776	35.525	44.7419	45.681	46.0182	48.4534	50.3557	79.2076	92.5572	101.231		11.7484	10.0643	0.847341	3.71145	8.67398		1.40644	13.1549	14.0022	23.2192	24.1582	24.4954	26.9306	28.833	57.6848	71.0344	79.7084		21.5228	22.9292	34.6776	35.525	44.7419	45.681	46.0182	48.4534	50.3557	79.2076	92.5572	101.231
LC124	Manchester	37	37	ICSI	No	No	21.5264	22.5268	35.2961	35.9663	52.769	55.7696	60.438	62.7718	72.0148	76.6832	98.2298	111.237		12.7693	17.4729	0.670173	10.0028	13.0067		1.00037	13.7697	14.4398	31.2426	34.2431	38.9115	41.2453	50.4884	55.1567	76.7033	89.7101		21.5264	22.5268	35.2961	35.9663	52.769	55.7696	60.438	62.7718	72.0148	76.6832	98.2298	111.237
LC125	Nottingham	34	34	ICSI	No	No	21.5836	24.5455	34.0743	34.7415	46.8659	47.3661	50.2236	50.8919	67.9184	72.1094	85.2964	91.4694		9.5288	12.7916	0.667161	4.02602	6.17297		2.96185	12.4907	13.1578	25.2823	25.7825	28.64	29.3083	46.3347	50.5258	63.7128	69.8857		21.5836	24.5455	34.0743	34.7415	46.8659	47.3661	50.2236	50.8919	67.9184	72.1094	85.2964	91.4694
LC126	Nottingham	34	34	ICSI	No	No	21.5927	23.7608	37.1374	37.1374	54.8714	54.8714	64.7103	64.7103	67.8785	72.5489	91.558	102.462		13.3766	17.734	0	9.83884	10.9045		2.1681	15.5447	15.5447	33.2787	33.2787	43.1176	43.1176	46.2858	50.9562	69.9653	80.8698		21.5927	23.7608	37.1374	37.1374	54.8714	54.8714	64.7103	64.7103	67.8785	72.5489	91.558	102.462
LC127	Nottingham	41	41	ICSI	No	No	21.6365	24.0872	35.4261	35.4261	52.0911	52.7581	52.7581	58.0937						11.3389	16.6649	0	6.00261			2.45076	13.7897	13.7897	30.4546	31.1217	31.1217	36.4572						21.6365	24.0872	35.4261	35.4261	52.0911	52.7581	52.7581	58.0937
LC128	Nottingham	31	31	ICSI	No	No	21.6509	24.152	35.9904	36.3239	49.7418	49.9086	52.078	53.7454	72.6095	78.7844	91.1242	97.9694		11.8384	13.7514	0.333541	4.00353	6.84525		2.5011	14.3395	14.673	28.0909	28.2577	30.4271	32.0945	50.9586	57.1335	69.4733	76.3185		21.6509	24.152	35.9904	36.3239	49.7418	49.9086	52.078	53.7454	72.6095	78.7844	91.1242	97.9694
LC129	Manchester	35	33	ICSI	Yes	No	21.6694	24.3366	34.6825	36.3497	46.484	48.1507	51.8187	54.819	64.4884	79.4524	90.3344	103.139		10.3459	11.8015	1.6672	8.33501	12.8043		2.6672	13.0131	14.6803	24.8146	26.4813	30.1493	33.1496	42.819	57.7829	68.6649	81.4692		21.6694	24.3366	34.6825	36.3497	46.484	48.1507	51.8187	54.819	64.4884	79.4524	90.3344	103.139
LC130	Nottingham	41	31	ICSI	Yes	No	21.672	24.3461	34.8153	38.3175	46.0081	49.5289	49.5289	53.2053	65.8799	99.0642	102.4	114.076		10.4692	11.1928	3.50216	7.19723	11.6758		2.67408	13.1433	16.6454	24.336	27.8569	27.8569	31.5332	44.2079	77.3922	80.7281	92.404		21.672	24.3461	34.8153	38.3175	46.0081	49.5289	49.5289	53.2053	65.8799	99.0642	102.4	114.076
LC131	Nottingham	32	32	ICSI	No	No	21.6747	27.5104	36.0146	36.8483	51.9404	52.6077	54.6083	55.2753		72.6221	82.7553	95.9282		8.50425	15.9258	0.833687	3.33485	13.1729		5.83564	14.3399	15.1736	30.2657	30.933	32.9336	33.6006		50.9474	61.0806	74.2535		21.6747	27.5104	36.0146	36.8483	51.9404	52.6077	54.6083	55.2753		72.6221	82.7553	95.9282
LC132	Nottingham	30	30	ICSI	No	No	21.6822	24.192	35.5331	36.0332	49.1007	49.2674	49.6008	51.4383		74.008	93.8916	106.143		11.341	13.5677	0.500124	2.33752	12.2514		2.50977	13.8508	14.3509	27.4185	27.5852	27.9186	29.756		52.3258	72.2093	84.4608		21.6822	24.192	35.5331	36.0332	49.1007	49.2674	49.6008	51.4383		74.008	93.8916	106.143
LC133	Manchester	44	27	ICSI	Yes	No	21.6903	23.6936	35.8684	36.7021	51.908	52.5728				79.3994	96.6318			12.1749	16.0395	0.833629				2.00322	14.1781	15.0117	30.2176	30.8825				57.7091	74.9415			21.6903	23.6936	35.8684	36.7021	51.908	52.5728				79.3994	96.6318
LC134	Nottingham	45	32	ICSI	Yes	No	21.691	23.6927	33.6969	36.6995	45.4286	46.3006	48.1402	49.4667	61.2798	77.0272	90.2012	99.1532		10.0042	11.7317	3.0026	4.03806	8.95207		2.00175	12.006	15.0086	23.7377	24.6096	26.4493	27.7757	39.5888	55.3363	68.5102	77.4623		21.691	23.6927	33.6969	36.6995	45.4286	46.3006	48.1402	49.4667	61.2798	77.0272	90.2012	99.1532
LC135	Manchester	26	26	ICSI	No	No	21.6954	23.7884	36.144	36.4809	36.4809	36.4809	38.1448	52.9989	54.6658	94.2951	104.081	106.419		12.3556	0.336862	0.336862	16.5181	2.33735		2.09307	14.4486	14.7855	14.7855	14.7855	16.4494	31.3036	32.9705	72.5997	82.3861	84.7234		21.6954	23.7884	36.144	36.4809	36.4809	36.4809	38.1448	52.9989	54.6658	94.2951	104.081	106.419
LC136	Nottingham	32	32	ICSI	No	No	21.7721	24.4391	35.4457	35.4457	46.3616	49.3112	52.916	68.9206	69.9215	88.1071	91.1101	97.7032		11.0065	10.9159	0	22.5591	6.59309		2.66707	13.6736	13.6736	24.5895	27.5391	31.1439	47.1485	48.1494	66.3351	69.338	75.9311		21.7721	24.4391	35.4457	35.4457	46.3616	49.3112	52.916	68.9206	69.9215	88.1071	91.1101	97.7032
LC137	Nottingham	39	39	ICSI	No	No	21.7764	23.9462	35.2482	35.2482	47.1098	47.1098	53.1381	65.1474	67.3154	79.1015	88.1072	117.91		11.302	11.8616	0	18.0376	29.8027		2.16986	13.4719	13.4719	25.3334	25.3334	31.3618	43.371	45.539	57.3251	66.3308	96.1335		21.7764	23.9462	35.2482	35.2482	47.1098	47.1098	53.1381	65.1474	67.3154	79.1015	88.1072	117.91
LC138	Dublin	41	41	ICSI	No	Yes	21.8001	24.1361	35.1494	35.1494	47.3981	48.0668	49.2023	49.2023	51.2034	85.9598	90.052			11.0133	12.2487	0	1.80419			2.33594	13.3493	13.3493	25.598	26.2667	27.4022	27.4022	29.4032	64.1597	68.2519			21.8001	24.1361	35.1494	35.1494	47.3981	48.0668	49.2023	49.2023	51.2034	85.9598	90.052
LC139	Manchester	41	41	ICSI	No	No	21.8273	24.472	36.4775	38.1481	53.4412	55.445	58.1155	64.1183	77.4452	88.119	102.127	110.799		12.0054	16.9637	1.6706	10.6771	8.67103		2.64476	14.6502	16.3208	31.6139	33.6178	36.2883	42.2911	55.618	66.2917	80.3002	88.9713		21.8273	24.472	36.4775	38.1481	53.4412	55.445	58.1155	64.1183	77.4452	88.119	102.127	110.799
LC140	Nottingham	29	29	ICSI	No	No	21.8979	24.1888	38.0358	38.0358	47.5411	49.0116	49.3431	66.6146	67.615	82.6523	93.3257	102.666		13.8469	9.50532	0	19.0735	9.34073		2.29099	16.1379	16.1379	25.6432	27.1137	27.4452	44.7167	45.7171	60.7544	71.4279	80.7686		21.8979	24.1888	38.0358	38.0358	47.5411	49.0116	49.3431	66.6146	67.615	82.6523	93.3257	102.666
LC141	Nottingham	36	36	ICSI	No	No	21.9079	24.9929	37.3331	37.3331	53.5158	53.5158	53.5158	54.1826		81.4725	89.1406	106.898		12.3401	16.1827	0	0.66684	17.7573		3.08498	15.4251	15.4251	31.6078	31.6078	31.6078	32.2747		59.5646	67.2327	84.99		21.9079	24.9929	37.3331	37.3331	53.5158	53.5158	53.5158	54.1826		81.4725	89.1406	106.898
LC142	Manchester	37	37	ICSI	No	No	21.9316	24.7278	37.0778	37.0778	50.6393	50.6393	50.6393	51.3128	72.6441	78.1913	99.1744	102.842		12.35	13.5615	0	0.673499	3.66771		2.79621	15.1462	15.1462	28.7077	28.7077	28.7077	29.3812	50.7126	56.2597	77.2429	80.9106		21.9316	24.7278	37.0778	37.0778	50.6393	50.6393	50.6393	51.3128	72.6441	78.1913	99.1744	102.842
LC143	Dublin	36	36	ICSI	No	No	21.945	24.7796	36.7848	37.7851	50.1356	53.9707	53.9707	55.1378	82.1734	90.3439	105.091	111.927		12.0052	13.3508	1.0003	5.00228	6.83577		2.83466	14.8398	15.8401	28.1906	32.0258	32.0258	33.1929	60.2285	68.3989	83.1463	89.9821		21.945	24.7796	36.7848	37.7851	50.1356	53.9707	53.9707	55.1378	82.1734	90.3439	105.091	111.927
LC144	Nottingham	31	31	ICSI	No	No	21.9806	24.4814	36.8208	39.4896	51.3523	52.1876	56.5229	67.699	68.8664	76.87	93.9792	101.65		12.3394	14.5315	2.66882	16.3467	7.67126		2.50085	14.8402	17.509	29.3717	30.207	34.5423	45.7184	46.8859	54.8895	71.9986	79.6699		21.9806	24.4814	36.8208	39.4896	51.3523	52.1876	56.5229	67.699	68.8664	76.87	93.9792	101.65
LC145	Manchester	39	39	ICSI	No	Yes	22.0418	24.3763	36.215	37.0485	51.5132	53.3474	54.183	58.0162	77.4837	91.4906	99.3276	109.666		11.8387	15.2982	0.833558	6.50301	10.3388		2.33448	14.1732	15.0067	29.4714	31.3056	32.1412	35.9744	55.4418	69.4487	77.2857	87.6246		22.0418	24.3763	36.215	37.0485	51.5132	53.3474	54.183	58.0162	77.4837	91.4906	99.3276	109.666
LC146	London	31	31	ICSI	No	No	22.0429	24.2102	35.7157	35.8824	48.2775	49.278	49.6113	51.4453	66.4553	76.1754	99.5437	111.721		11.5055	12.5617	0.166658	3.16786	12.1776		2.16729	13.6728	13.8395	26.2345	27.235	27.5684	29.4024	44.4123	54.1325	77.5008	89.6785		22.0429	24.2102	35.7157	35.8824	48.2775	49.278	49.6113	51.4453	66.4553	76.1754	99.5437	111.721
LC147	Nottingham	37	37	ICSI	No	No	22.0532	24.0537	33.7248	34.7277	47.6586	47.6586	50.8983	50.8983		74.6864	84.6935	93.3629		9.67114	13.9338	1.00289	3.23965	8.66933		2.00046	11.6716	12.6745	25.6054	25.6054	28.845	28.845		52.6332	62.6403	71.3096		22.0532	24.0537	33.7248	34.7277	47.6586	47.6586	50.8983	50.8983		74.6864	84.6935	93.3629
LC148	Nottingham	41	26	ICSI	Yes	No	22.1306	25.2988	36.4708	37.8047										11.1719		1.33393				3.16821	14.3402	15.6741										22.1306	25.2988	36.4708	37.8047
LC149	TunbridgeWells	30	30	ICSI	No	No	22.1882	24.8703	28.205	35.8763	49.5489	50.3828	58.5542	67.9871	74.1132	90.4531	98.2911	105.628		3.33468	21.3439	7.6713	18.4382	7.33701		2.68213	6.01681	13.6881	27.3607	28.1946	36.366	45.7989	51.9249	68.2649	76.1029	83.4399		22.1882	24.8703	28.205	35.8763	49.5489	50.3828	58.5542	67.9871	74.1132	90.4531	98.2911	105.628
LC150	TunbridgeWells	39	39	ICSI	No	No	22.1945	24.3624	34.5335	34.8671	46.2141	46.8728	47.373	47.7068	65.0476	79.3867	90.3916	100.73		10.1711	11.6806	0.333562	1.49275	10.3386		2.16798	12.339	12.6726	24.0196	24.6784	25.1786	25.5124	42.8532	57.1923	68.1971	78.5357		22.1945	24.3624	34.5335	34.8671	46.2141	46.8728	47.373	47.7068	65.0476	79.3867	90.3916	100.73
LC151	Dublin	37	37	ICSI	No	No	22.2001	24.4033	35.2499	39.9215	48.4543	50.6204	53.7886	70.2963		86.6385	104.648	113.319		10.8466	13.2044	4.67157	21.8419	8.67141		2.20326	13.0499	17.7214	26.2543	28.4204	31.5885	48.0962		64.4385	82.4475	91.1189		22.2001	24.4033	35.2499	39.9215	48.4543	50.6204	53.7886	70.2963		86.6385	104.648	113.319
LC152	Manchester	29	29	ICSI	No	No	22.2094	24.7057	35.5471	36.4579	47.3894	47.3894	48.8904	48.8904	64.9023	74.1845	88.8636	93.6991		10.8415	11.8423	0.91081	1.50096	4.83552		2.49622	13.3377	14.2485	25.18	25.18	26.681	26.681	42.6929	51.9751	66.6542	71.4897		22.2094	24.7057	35.5471	36.4579	47.3894	47.3894	48.8904	48.8904	64.9023	74.1845	88.8636	93.6991
LC153	Manchester	37	37	ICSI	No	No	22.2445	25.0815	36.9062	37.0767	52.0616	52.5769	53.6229	55.2324	74.2373	85.4048	102.477	112.053		11.8247	15.1554	0.170519	3.17081	9.57566		2.83698	14.6617	14.8322	29.8171	30.3324	31.3784	32.9879	51.9928	63.1603	80.2325	89.8081		22.2445	25.0815	36.9062	37.0767	52.0616	52.5769	53.6229	55.2324	74.2373	85.4048	102.477	112.053
LC154	Nottingham	33	33	ICSI	No	No	22.2881	24.7891	35.8101	37.8115	47.5582	51.4132	53.5815	55.0823	64.9203	78.3913	89.3959	96.8582		11.021	11.7481	2.00141	7.52415	7.46233		2.50098	13.522	15.5234	25.2701	29.1251	31.2934	32.7942	42.6322	56.1032	67.1078	74.5701		22.2881	24.7891	35.8101	37.8115	47.5582	51.4132	53.5815	55.0823	64.9203	78.3913	89.3959	96.8582
LC155	Manchester	26	26	ICSI	No	No	22.3336	24.4551	35.1402	35.807	49.6492	50.3159	50.3159	65.3315	69.667	89.6749				10.6851	14.509	0.666819	15.6823			2.12148	12.8066	13.4734	27.3156	27.9823	27.9823	42.9979	47.3334	67.3414				22.3336	24.4551	35.1402	35.807	49.6492	50.3159	50.3159	65.3315	69.667	89.6749
LC156	Manchester	28	28	ICSI	No	No	22.339	25.2325	36.394	36.9257	50.7094	50.7094	53.2079	54.2085	70.7218	89.3423	98.851	111.524		11.1615	14.3154	0.531686	3.49906	12.6733		2.89347	14.055	14.5867	28.3704	28.3704	30.8688	31.8694	48.3827	67.0033	76.512	89.1853		22.339	25.2325	36.394	36.9257	50.7094	50.7094	53.2079	54.2085	70.7218	89.3423	98.851	111.524
LC157	Nottingham	36	36	ICSI	No	No	22.342	25.3459	34.851	40.189	40.189	40.189	56.5311	64.3682	64.3682	100.478	103.146	115.153		9.50508	5.33801	5.33801	24.1792	12.0064		3.00395	12.509	17.847	17.847	17.847	34.1891	42.0262	42.0262	78.1363	80.8043	92.8107		22.342	25.3459	34.851	40.189	40.189	40.189	56.5311	64.3682	64.3682	100.478	103.146	115.153
LC158	Dublin	33	33	ICSI	No	No	22.3609	24.8626	35.5343	36.2016	48.2727	50.4416	50.4416	53.9456	66.789	75.1456	94.1399	99.4783		10.6718	12.7384	0.667239	5.67283	5.33843		2.50168	13.1735	13.8407	25.9118	28.0808	28.0808	31.5847	44.4281	52.7847	71.779	77.1174		22.3609	24.8626	35.5343	36.2016	48.2727	50.4416	50.4416	53.9456	66.789	75.1456	94.1399	99.4783
LC159	Nottingham	34	34	ICSI	No	No	22.4015	24.4273	27.154	35.1635	39.8311	49.5033	53.8374	62.8397	69.0998	79.4355	93.5641	102.947		2.72678	12.6771	8.00943	23.0086	9.38252		2.02577	4.75255	12.762	17.4296	27.1018	31.4359	40.4382	46.6983	57.0341	71.1627	80.5452		22.4015	24.4273	27.154	35.1635	39.8311	49.5033	53.8374	62.8397	69.0998	79.4355	93.5641	102.947
LC160	Manchester	41	25	ICSI	Yes	No	22.4114	24.681	35.8584	37.8593	48.3664	49.3668	51.2251	51.7266	71.4866	94.9754	98.6242	102.461		11.1774	12.5081	2.00093	3.36012	3.83672		2.26957	13.447	15.4479	25.955	26.9554	28.8137	29.3151	49.0752	72.564	76.2128	80.0495		22.4114	24.681	35.8584	37.8593	48.3664	49.3668	51.2251	51.7266	71.4866	94.9754	98.6242	102.461
LC161	Nottingham	32	32	ICSI	No	No	22.4132	29.0816	38.75	38.75	50.7788	52.1124	53.7795	73.9144	78.4053	84.4081	88.7427	107.085		9.66844	12.0288	0	23.1356	18.3418		6.66835	16.3368	16.3368	28.3656	29.6992	31.3663	51.5012	55.9921	61.9949	66.3295	84.6713		22.4132	29.0816	38.75	38.75	50.7788	52.1124	53.7795	73.9144	78.4053	84.4081	88.7427	107.085
LC162	Dublin	36	36	ICSI	No	No	22.4331	24.9341	37.4394	37.4394	52.6246	53.1248	54.1254	56.6264	73.6572	83.1618	98.4068	103.745		12.5053	15.1852	0	4.00185	5.33829		2.50095	15.0062	15.0062	30.1914	30.6917	31.6922	34.1933	51.2241	60.7287	75.9737	81.312		22.4331	24.9341	37.4394	37.4394	52.6246	53.1248	54.1254	56.6264	73.6572	83.1618	98.4068	103.745
LC163	Dublin	38	38	ICSI	No	No	22.4417	24.4846	38.6584	39.0121	52.4195	54.1114	55.8071	57.0155	75.5472	90.8362	105.73			14.1738	13.7612	0.353743	4.59598			2.04291	16.2167	16.5704	29.9779	31.6697	33.3654	34.5739	53.1056	68.3945	83.2885			22.4417	24.4846	38.6584	39.0121	52.4195	54.1114	55.8071	57.0155	75.5472	90.8362	105.73
LC164	Manchester	30	30	ICSI	No	No	22.4489	25.1162	37.7861	38.4529	54.0696	55.4031	56.0698	57.0712	73.8531	80.188	89.8569	94.5975		12.6698	16.2836	0.666815	3.00152	4.74068		2.66733	15.3372	16.004	31.6207	32.9542	33.6209	34.6223	51.4042	57.7391	67.408	72.1486		22.4489	25.1162	37.7861	38.4529	54.0696	55.4031	56.0698	57.0712	73.8531	80.188	89.8569	94.5975
LC165	Nottingham	36	36	ICSI	No	No	22.4538	24.6595	35.6968	36.3637	49.2852	50.1188	50.4522	51.9527	70.6285	82.8065	86.1417	100.983		11.0372	13.5884	0.666932	2.66755	14.8417		2.20571	13.2429	13.9099	26.8313	27.665	27.9983	29.4989	48.1747	60.3526	63.6879	78.5296		22.4538	24.6595	35.6968	36.3637	49.2852	50.1188	50.4522	51.9527	70.6285	82.8065	86.1417	100.983
LC166	Dublin	39	39	ICSI	No	No	22.4555	25.6199	37.9586	37.9586	39.6239	52.9655	54.4661	62.8014	73.0931	97.2925	99.9604			12.3388	1.66526	0	23.1775			3.16441	15.5032	15.5032	17.1684	30.51	32.0107	40.3459	50.6377	74.837	77.5049			22.4555	25.6199	37.9586	37.9586	39.6239	52.9655	54.4661	62.8014	73.0931	97.2925	99.9604
LC167	Nottingham	30	30	ICSI	No	No	22.4692	24.8046	37.0085	37.5088	48.2082	48.5439	49.042	49.2087	69.7402	74.8861	94.3902	104.23		12.2039	11.1997	0.500331	1.0005	9.83983		2.33537	14.5393	15.0396	25.739	26.0746	26.5727	26.7395	47.2709	52.4168	71.9209	81.7608		22.4692	24.8046	37.0085	37.5088	48.2082	48.5439	49.042	49.2087	69.7402	74.8861	94.3902	104.23
LC168	Manchester	31	31	ICSI	No	No	22.5058	25.5053	38.678	40.5847	51.2801	53.9612	54.6198	74.021	77.3579	86.3612	93.8415	107.732		13.1727	12.6021	1.90674	22.7409	13.8909		2.99959	16.1723	18.079	28.7744	31.4554	32.114	51.5153	54.8522	63.8554	71.3357	85.2266		22.5058	25.5053	38.678	40.5847	51.2801	53.9612	54.6198	74.021	77.3579	86.3612	93.8415	107.732
LC169	Nottingham	41	23	ICSI	Yes	No	22.5127	25.5146	35.6861	36.0283	49.9381	52.1126	52.6152	65.6291	67.0216	78.3973	90.9653	99.9825		10.1715	14.2521	0.342201	15.691	9.01718		3.00187	13.1733	13.5155	27.4254	29.5998	30.1025	43.1163	44.5088	55.8845	68.4525	77.4697		22.5127	25.5146	35.6861	36.0283	49.9381	52.1126	52.6152	65.6291	67.0216	78.3973	90.9653	99.9825
LC170	Manchester	30	30	ICSI	No	No	22.5132	25.5151	35.8511	40.52	45.9572	46.9572	47.9574	51.2883		85.1612	95.1608	103.829		10.336	10.1062	4.66897	5.33101	8.66845		3.00186	13.3379	18.0068	23.444	24.444	25.4442	28.7751		62.648	72.6476	81.316		22.5132	25.5151	35.8511	40.52	45.9572	46.9572	47.9574	51.2883		85.1612	95.1608	103.829
LC171	Manchester	31	31	ICSI	No	No	22.5955	24.5966	28.2649	37.1164	38.6171	49.6812	51.1844	51.1844	65.8578	85.165	93.3357	99.8115		3.66822	10.3522	8.85153	12.5673	6.47576		2.00118	5.6694	14.5209	16.0216	27.0858	28.589	28.589	43.2624	62.5695	70.7403	77.216		22.5955	24.5966	28.2649	37.1164	38.6171	49.6812	51.1844	51.1844	65.8578	85.165	93.3357	99.8115
LC172	Nottingham	34	30	ICSI	Yes	No	22.6074	25.2979	40.8552	41.3553	57.5542	58.0608	60.0556			90.6927	104.605			15.5573	16.699	0.500125	-57.5542			2.69049	18.2477	18.7479	34.9467	35.4533	37.4481			68.0853	81.9981			22.6074	25.2979	40.8552	41.3553	57.5542	58.0608	60.0556			90.6927	104.605
LC173	TunbridgeWells	28	28	ICSI	No	No	22.6538	24.9888	36.6616	37.8296	47.666	48.1665	51.1703	51.8349	64.7997	99.8209	105.659	110.662		11.6727	11.0045	1.16806	4.16883	5.00251		2.335	14.0077	15.1758	25.0122	25.5127	28.5165	29.181	42.1459	77.1671	83.0055	88.008		22.6538	24.9888	36.6616	37.8296	47.666	48.1665	51.1703	51.8349	64.7997	99.8209	105.659	110.662
LC174	Nottingham	41	41	ICSI	No	No	22.6581	24.9887	35.7766	37.4438	47.3398	47.6703	49.6641	51.3376						10.7879	11.5632	1.66721	3.99781			2.33061	13.1185	14.7857	24.6817	25.0123	27.006	28.6795						22.6581	24.9887	35.7766	37.4438	47.3398	47.6703	49.6641	51.3376
LC175	Nottingham	37	37	ICSI	No	No	22.698	25.5324	36.8729	38.3737	49.9396	51.7738	52.6075	64.9486	72.8599	83.0613	91.4759	103.816		11.3405	13.0667	1.50082	15.009	12.3397		2.8344	14.1749	15.6757	27.2416	29.0758	29.9094	42.2506	50.1619	60.3633	68.7779	81.1176		22.698	25.5324	36.8729	38.3737	49.9396	51.7738	52.6075	64.9486	72.8599	83.0613	91.4759	103.816
LC176	Nottingham	42	42	ICSI	No	No	22.7202	24.7206	37.1087	38.109	54.2147	57.2199	59.8871	63.5545		74.8194	85.8248	92.4919		12.3881	17.1061	1.0003	9.33977	6.66708		2.00034	14.3884	15.3887	31.4945	34.4997	37.1669	40.8343		52.0991	63.1046	69.7717		22.7202	24.7206	37.1087	38.109	54.2147	57.2199	59.8871	63.5545		74.8194	85.8248	92.4919
LC177	Manchester	33	33	ICSI	No	No	22.7272	24.5617	37.2363	37.9033	47.4076	49.4089	50.5762	53.4107	54.745	84.2256	101.577	102.577		12.6746	10.1714	0.66705	6.00312	1.00039		1.83445	14.5091	15.1761	24.6804	26.6816	27.849	30.6835	32.0177	61.4984	78.8497	79.8501		22.7272	24.5617	37.2363	37.9033	47.4076	49.4089	50.5762	53.4107	54.745	84.2256	101.577	102.577
LC178	Manchester	32	32	ICSI	No	No	22.7626	25.0965	38.7679	38.7679	50.6038	50.6038	51.6008	51.6008	64.6193	71.1853	87.454	99.1235		13.6714	11.8359	0	0.996968	11.6695		2.33398	16.0053	16.0053	27.8413	27.8413	28.8382	28.8382	41.8568	48.4227	64.6914	76.3609		22.7626	25.0965	38.7679	38.7679	50.6038	50.6038	51.6008	51.6008	64.6193	71.1853	87.454	99.1235
LC179	Nottingham	39	39	ICSI	No	No	22.7922	25.1267	25.9605	36.8372	38.3411					79.1444	91.1509	96.5505		0.833758	12.3806	10.8768	-38.3411	5.39954		2.33447	3.16823	14.045	15.5489					56.3521	68.3587	73.7583		22.7922	25.1267	25.9605	36.8372	38.3411					79.1444	91.1509	96.5505
LC180	Manchester	34	35	ICSI	Yes	No	22.7997	25.6425	36.4866	37.1524	50.4592	50.4592	50.6261	51.6264	69.5427	91.9158	92.7493	101.029		10.8441	13.9726	0.665817	1.16721	8.28007		2.84279	13.6869	14.3527	27.6595	27.6595	27.8264	28.8267	46.743	69.1161	69.9496	78.2297		22.7997	25.6425	36.4866	37.1524	50.4592	50.4592	50.6261	51.6264	69.5427	91.9158	92.7493	101.029
LC181	TunbridgeWells	38	38	ICSI	No	No	22.8087	25.1673	36.6729	36.8397	48.5389	49.0386	51.711	51.711	51.8773	94.5726	94.7393	110.747		11.5057	11.866	0.166811	3.17207	16.0077		2.35857	13.8642	14.031	25.7302	26.2299	28.9023	28.9023	29.0686	71.7639	71.9306	87.9383		22.8087	25.1673	36.6729	36.8397	48.5389	49.0386	51.711	51.711	51.8773	94.5726	94.7393	110.747
LC182	Manchester	28	28	ICSI	No	No	22.8611	25.5632	35.8514	35.8514	48.3483	48.6821	49.1822	52.1854	67.3624	88.4863	97.493	103.829		10.2882	12.4969	0	3.83706	6.33603		2.70207	12.9903	12.9903	25.4872	25.8209	26.3211	29.3242	44.5013	65.6252	74.6318	80.9679		22.8611	25.5632	35.8514	35.8514	48.3483	48.6821	49.1822	52.1854	67.3624	88.4863	97.493	103.829
LC183	Nottingham	37	37	ICSI	No	No	22.8646	24.7231	35.5677	35.5677	49.4109	49.9111	50.4157			51.7466	90.4429	100.844		10.8446	13.8433	0	-49.4109	10.401		1.85853	12.7031	12.7031	26.5464	27.0465	27.5511			28.882	67.5784	77.9794		22.8646	24.7231	35.5677	35.5677	49.4109	49.9111	50.4157			51.7466	90.4429	100.844
LC184	Manchester	37	37	ICSI	No	No	22.9084	25.2463	39.583	39.583	51.1585	51.1585	51.1585	52.4982		68.513	92.0043	99.505		14.3368	11.5754	0	1.3397	7.50064		2.33782	16.6746	16.6746	28.25	28.25	28.25	29.5897		45.6046	69.0959	76.5966		22.9084	25.2463	39.583	39.583	51.1585	51.1585	51.1585	52.4982		68.513	92.0043	99.505
LC185	Nottingham	34	30	ICSI	Yes	No	22.9483	29.5119	38.1906	41.0293	54.3933	59.7296	61.8972	64.0648	75.1925	104.113	109.949			8.67873	16.2027	2.83868	9.67145			6.56356	15.2423	18.081	31.445	36.7812	38.9488	41.1164	52.2442	81.1647	87.0008			22.9483	29.5119	38.1906	41.0293	54.3933	59.7296	61.8972	64.0648	75.1925	104.113	109.949
LC186	Manchester	41	41	ICSI	No	No	22.9563	25.4599	26.7921	35.6295	35.6295	35.9631	46.468	46.468	47.9688					1.33221	8.83738	8.83738	10.8386			2.50351	3.83572	12.6731	12.6731	13.0067	23.5117	23.5117	25.0125					22.9563	25.4599	26.7921	35.6295	35.6295	35.9631	46.468	46.468	47.9688
LC187	Nottingham	35	35	ICSI	No	No	23.0275	25.3615	37.3641	37.6975	57.702	62.0367	63.3703			89.6751	93.3427	112.347		12.0026	20.3379	0.333381	-57.702	19.0039		2.33406	14.3367	14.6701	34.6746	39.0092	40.3428			66.6476	70.3153	89.3192		23.0275	25.3615	37.3641	37.6975	57.702	62.0367	63.3703			89.6751	93.3427	112.347
LC188	Nottingham	32	34	ICSI	Yes	No	23.0285	26.0521	31.3863	37.7215	50.8283	51.4952	51.8286	67.9261	68.3635	87.5559	93.7591	101.67		5.33419	19.442	6.33528	17.0978	7.91068		3.02356	8.35775	14.693	27.7998	28.4666	28.8	44.8975	45.335	64.5274	70.7306	78.6413		23.0285	26.0521	31.3863	37.7215	50.8283	51.4952	51.8286	67.9261	68.3635	87.5559	93.7591	101.67
LC189	Northampton	35	35	ICSI	No	No	23.0557	25.5571	35.7283	37.3959	47.9008	48.2343	49.5681	65.9082	67.4089	72.2886	81.7927	101.972		10.1713	12.1724	1.66753	18.0074	20.1788		2.5014	12.6727	14.3402	24.8451	25.1786	26.5125	42.8525	44.3532	49.2329	58.737	78.9158		23.0557	25.5571	35.7283	37.3959	47.9008	48.2343	49.5681	65.9082	67.4089	72.2886	81.7927	101.972
LC190	Nottingham	30	30	ICSI	No	Yes	23.0595	29.0616	38.0673	39.0647	56.1899	56.8596	63.5288	65.8627						9.00574	18.1225	0.997372	9.67283			6.00214	15.0079	16.0053	33.1304	33.8001	40.4693	42.8032						23.0595	29.0616	38.0673	39.0647	56.1899	56.8596	63.5288	65.8627
LC191	Manchester	46	30	ICSI	Yes	No	23.062	25.3966	38.0691	38.7362	51.8973	52.8977	53.5647	53.7314		66.5707	88.8101	104.914		12.6726	13.8282	0.667009	1.83408	16.1042		2.33454	15.0071	15.6741	28.8353	29.8357	30.5027	30.6694		43.5087	65.7481	81.8522		23.062	25.3966	38.0691	38.7362	51.8973	52.8977	53.5647	53.7314		66.5707	88.8101	104.914
LC192	Nottingham	28	28	ICSI	No	No	23.0705	25.7382	36.4121	36.7456	48.3095	48.632	50.967	58.4702	69.9761	76.9427	97.7059	110.936		10.6739	11.8974	0.333494	10.1608	13.2301		2.66765	13.3415	13.675	25.2389	25.5615	27.8965	35.3997	46.9055	53.8721	74.6354	87.8654		23.0705	25.7382	36.4121	36.7456	48.3095	48.632	50.967	58.4702	69.9761	76.9427	97.7059	110.936
LC193	Nottingham	34	34	ICSI	No	No	23.121	25.7883	32.1236	37.7917	38.1252	53.4817	53.4817	59.1496						6.3353	6.00161	5.66811	21.0244			2.66733	9.00263	14.6707	15.0042	30.3608	30.3608	36.0286						23.121	25.7883	32.1236	37.7917	38.1252	53.4817	53.4817	59.1496
LC194	Nottingham	30	30	ICSI	No	No	23.1618	25.503	35.6768	36.5106	47.8681	50.7915	50.7915	51.6255	66.4711	81.3064	92.3116	101.504		10.1739	12.1913	0.833798	3.75742	9.19245		2.34119	12.5151	13.3489	24.7064	27.6297	27.6297	28.4638	43.3094	58.1446	69.1498	78.3423		23.1618	25.503	35.6768	36.5106	47.8681	50.7915	50.7915	51.6255	66.4711	81.3064	92.3116	101.504
LC195	Nottingham	29	29	ICSI	No	No	23.18	25.514	29.0161	36.8535	37.8539	50.1376	51.808	52.975	58.9839	80.5221	85.3594	97.8321		3.50219	8.83778	7.83739	15.1211	12.4727		2.33394	5.83612	13.6735	14.6739	26.9576	28.628	29.795	35.8039	57.3421	62.1794	74.6521		23.18	25.514	29.0161	36.8535	37.8539	50.1376	51.808	52.975	58.9839	80.5221	85.3594	97.8321
LC196	Nottingham	30	30	ICSI	No	No	23.1844	25.5187	36.6914	37.3585	49.5793	51.4163	51.4163	51.7506	52.4162	80.7254	91.4011	101.67		11.1727	12.8879	0.667118	2.17132	10.269		2.33428	13.507	14.1741	26.3949	28.2319	28.2319	28.5662	29.2317	57.541	68.2167	78.4857		23.1844	25.5187	36.6914	37.3585	49.5793	51.4163	51.4163	51.7506	52.4162	80.7254	91.4011	101.67
LC197	Manchester	39	39	ICSI	No	No	23.1887	25.8566	35.5277	37.5287	47.3662	50.0344	52.7021	58.0378	61.5397	92.7534	100.09	108.094		9.67117	11.8385	2.00099	10.6716	8.00363		2.66781	12.339	14.34	24.1775	26.8456	29.5134	34.8491	38.351	69.5647	76.9014	84.9051		23.1887	25.8566	35.5277	37.5287	47.3662	50.0344	52.7021	58.0378	61.5397	92.7534	100.09	108.094
LC198	Nottingham	33	33	ICSI	No	No	23.2007	26.0354	36.875	37.3752	49.9788	52.9803	54.6478	55.4813	69.4387	79.7283	90.0847	103.619		10.8396	13.1038	0.50023	5.50252	13.5347		2.83469	13.6743	14.1745	26.7781	29.7796	31.4471	32.2806	46.238	56.5276	66.884	80.4186		23.2007	26.0354	36.875	37.3752	49.9788	52.9803	54.6478	55.4813	69.4387	79.7283	90.0847	103.619
LC199	Dublin	32	32	ICSI	No	No	23.2036	25.7045	36.8775	37.3777	49.2176	50.8851	53.3862	57.3887	73.6117	80.9512	98.3877	109.898		11.173	12.3401	0.50014	8.17108	11.5102		2.50094	13.674	14.1741	26.014	27.6815	30.1826	34.1851	50.4082	57.7477	75.1841	86.6943		23.2036	25.7045	36.8775	37.3777	49.2176	50.8851	53.3862	57.3887	73.6117	80.9512	98.3877	109.898
LC200	Nottingham	42	23	ICSI	Yes	No	23.2543	27.5927	37.6011	37.6011	49.2786	50.2736	51.9411	52.7746	69.224	86.8085	93.6466	105.484		10.0084	11.6775	0	3.49597	11.8374		4.33841	14.3468	14.3468	26.0243	27.0193	28.6868	29.5203	45.9697	63.5542	70.3923	82.2297		23.2543	27.5927	37.6011	37.6011	49.2786	50.2736	51.9411	52.7746	69.224	86.8085	93.6466	105.484
LC201	Dublin	33	33	ICSI	No	No	23.3228	25.9906	38.5013	39.1664	52.8397	54.6736	55.0074	59.6764	73.8578	84.3618				12.5107	14.3384	0.665142	6.83677			2.66782	15.1785	15.8436	29.5168	31.3508	31.6845	36.3536	50.5349	61.039				23.3228	25.9906	38.5013	39.1664	52.8397	54.6736	55.0074	59.6764	73.8578	84.3618
LC202	Manchester	37	37	ICSI	No	No	23.3958	25.7295	36.0722	37.0692	49.737	49.737	51.6176	51.9498	72.0098	78.6827	94.4955	96.8568		10.3426	13.6648	0.997024	2.21282	2.3613		2.33378	12.6764	13.6734	26.3412	26.3412	28.2218	28.554	48.6141	55.287	71.0997	73.461		23.3958	25.7295	36.0722	37.0692	49.737	49.737	51.6176	51.9498	72.0098	78.6827	94.4955	96.8568
LC203	Manchester	35	35	ICSI	No	Yes	23.4053	25.2771	34.9581	34.9581	47.8187	48.6505	48.9858	49.8089	63.6451	81.6556	86.4886	93.709		9.68103	12.8606	0	1.99013	7.22044		1.87183	11.5529	11.5529	24.4135	25.2453	25.5805	26.4036	40.2398	58.2504	63.0833	70.3037		23.4053	25.2771	34.9581	34.9581	47.8187	48.6505	48.9858	49.8089	63.6451	81.6556	86.4886	93.709
LC204	Nottingham	32	32	ICSI	No	No	23.4059	25.0698	35.4104	36.4135	47.108	50.3199	66.3236	68.3524	69.3576	76.4213	84.4229	96.167		10.3405	11.6976	1.00312	21.2444	11.7441		1.66391	12.0044	13.0076	23.7021	26.9139	42.9177	44.9465	45.9517	53.0154	61.017	72.7611		23.4059	25.0698	35.4104	36.4135	47.108	50.3199	66.3236	68.3524	69.3576	76.4213	84.4229	96.167
LC205	Nottingham	38	38	ICSI	No	No	23.4483	25.8254	36.3427	37.0096	47.8341	48.8345	49.1679	52.0036	63.3429	77.4305	88.4477	95.3817		10.5173	11.4914	0.666865	4.16947	6.93395		2.37709	12.8944	13.5613	24.3858	25.3862	25.7196	28.5553	39.8947	53.9822	64.9994	71.9334		23.4483	25.8254	36.3427	37.0096	47.8341	48.8345	49.1679	52.0036	63.3429	77.4305	88.4477	95.3817
LC206	TunbridgeWells	34	34	ICSI	No	No	23.4669	26.6346	27.1349	38.974	49.8579	52.1961	54.0304	54.8635	67.3732	82.1768	94.5154	103.689		0.50028	22.723	11.8391	5.00568	9.1733		3.16776	3.66804	15.5072	26.391	28.7293	30.5635	31.3967	43.9063	58.7099	71.0485	80.2218		23.4669	26.6346	27.1349	38.974	49.8579	52.1961	54.0304	54.8635	67.3732	82.1768	94.5154	103.689
LC207	Manchester	33	33	ICSI	No	No	23.4734	26.6077	37.9508	38.6179	49.1235	50.1243	52.6525	60.1591	71.0739	82.8391	92.7447	101.51		11.3432	11.1727	0.667029	11.0356	8.76543		3.1343	14.4775	15.1445	25.6502	26.6509	29.1791	36.6857	47.6006	59.3657	69.2713	78.0367		23.4734	26.6077	37.9508	38.6179	49.1235	50.1243	52.6525	60.1591	71.0739	82.8391	92.7447	101.51
LC208	Nottingham	36	36	ICSI	No	No	23.5989	25.4335	35.9382	36.105	46.7765	46.9432								10.5047	10.8383	0.166811	-46.7765			1.83465	12.3393	12.5061	23.1776	23.3443								23.5989	25.4335	35.9382	36.105	46.7765	46.9432
LC209	Manchester	29	29	ICSI	No	No	23.6623	26.1991	36.5048	37.003	48.0095	48.8431	50.1789	51.0128	72.0239	79.1939	92.1997	100.483		10.3057	11.5047	0.498211	3.00329	8.28341		2.5368	12.8425	13.3407	24.3472	25.1808	26.5166	27.3505	48.3616	55.5316	68.5373	76.8208		23.6623	26.1991	36.5048	37.003	48.0095	48.8431	50.1789	51.0128	72.0239	79.1939	92.1997	100.483
LC210	Nottingham	35	35	ICSI	No	No	23.6676	25.3356	35.0102	35.8456	46.8514	50.2961	50.9681	63.6438		66.4804	82.9589	93.5505		9.67459	11.8412	0.835352	16.7924	10.5916		1.66803	11.3426	12.178	23.1838	26.6285	27.3005	39.9762		42.8128	59.2913	69.883		23.6676	25.3356	35.0102	35.8456	46.8514	50.2961	50.9681	63.6438		66.4804	82.9589	93.5505
LC211	Nottingham	30	30	ICSI	No	No	23.6751	26.0177	36.5172	37.6845	48.9049	49.9061	50.0728	51.7431	54.9117	76.2158	89.5552	100.154		10.4995	12.3877	1.16727	2.83823	10.5984		2.34255	12.8421	14.0094	25.2298	26.2309	26.3977	28.068	31.2366	52.5407	65.8801	76.4785		23.6751	26.0177	36.5172	37.6845	48.9049	49.9061	50.0728	51.7431	54.9117	76.2158	89.5552	100.154
LC212	Manchester	39	39	ICSI	No	No	23.6935	26.3607	40.0305	40.3639	54.0338	56.0347	56.0347	56.0347	78.2993	87.6368	101.977	112.31		13.6698	14.0034	0.333456	2.00087	10.3326		2.66715	16.3369	16.6704	30.3403	32.3412	32.3412	32.3412	54.6058	63.9432	78.2837	88.6163		23.6935	26.3607	40.0305	40.3639	54.0338	56.0347	56.0347	56.0347	78.2993	87.6368	101.977	112.31
LC213	Nottingham	34	34	ICSI	No	No	23.709	27.5436	38.2153	38.3821	50.2211	50.7214	51.2216	53.89	68.2296	74.7325	89.0723	101.296		10.6717	12.0058	0.166825	3.66883	12.2241		3.83466	14.5063	14.6732	26.5122	27.0125	27.5126	30.181	44.5206	51.0235	65.3634	77.5874		23.709	27.5436	38.2153	38.3821	50.2211	50.7214	51.2216	53.89	68.2296	74.7325	89.0723	101.296
LC214	Nottingham	37	37	ICSI	No	No	23.7167	26.3814	37.7222	38.0529	51.5623	52.5625	55.8963	55.8963		82.3563	92.3594	106.026		11.3408	13.84	0.3307	4.33408	13.6669		2.66473	14.0055	14.3362	27.8455	28.8458	32.1796	32.1796		58.6396	68.6427	82.3096		23.7167	26.3814	37.7222	38.0529	51.5623	52.5625	55.8963	55.8963		82.3563	92.3594	106.026
LC215	Dublin	37	37	ICSI	No	No	23.8237	26.1586	37.8341	38.1677	51.8414	52.3417	52.8422	55.177	72.3009	78.7978	91.6098	92.6163		11.6755	14.0073	0.333557	3.33555	1.00656		2.33492	14.0104	14.344	28.0177	28.518	29.0185	31.3533	48.4772	54.9742	67.7861	68.7927		23.8237	26.1586	37.8341	38.1677	51.8414	52.3417	52.8422	55.177	72.3009	78.7978	91.6098	92.6163
LC216	Nottingham	38	38	ICSI	No	Yes	23.9017	27.0744	43.4322	43.4322	50.6298	51.9648	51.9648	65.8075						16.3578	7.19753	0	15.1778			3.17272	19.5305	19.5305	26.7281	28.063	28.063	41.9058						23.9017	27.0744	43.4322	43.4322	50.6298	51.9648	51.9648	65.8075
LC217	Manchester	37	37	ICSI	No	No	23.9148	26.7143	36.7206	40.3847	49.3069	51.3019	54.3091	69.6355		89.1829	99.1534	105.822		10.0063	12.5863	3.66413	20.3286	6.66881		2.79951	12.8058	16.47	25.3922	27.3872	30.3943	45.7207		65.2681	75.2387	81.9075		23.9148	26.7143	36.7206	40.3847	49.3069	51.3019	54.3091	69.6355		89.1829	99.1534	105.822
LC218	Nottingham	39	39	ICSI	No	No	23.9414	27.5623	39.4157	39.4157	50.9654	53.1354	53.1354	53.1354		76.5973	92.4413	103.998		11.8533	11.5497	0	2.17004	11.5564		3.62092	15.4742	15.4742	27.024	29.194	29.194	29.194		52.6559	68.4999	80.0563		23.9414	27.5623	39.4157	39.4157	50.9654	53.1354	53.1354	53.1354		76.5973	92.4413	103.998
LC219	London	39	39	ICSI	No	No	23.9759	26.4772	38.1523	38.6526	50.6652	51.1658	54.8351	68.8454	69.0123	87.4156	99.6472	107.651		11.6751	12.5129	0.500286	18.1802	8.00398		2.50125	14.1763	14.6766	26.6893	27.1898	30.8592	44.8695	45.0364	63.4397	75.6713	83.6753		23.9759	26.4772	38.1523	38.6526	50.6652	51.1658	54.8351	68.8454	69.0123	87.4156	99.6472	107.651
LC220	Nottingham	35	35	ICSI	No	No	24.023	26.0235	40.6932	43.6938	62.0318	64.0321	69.7001			99.0055	105.34			14.6697	21.3386	3.00061	-62.0318			2.00054	16.6702	19.6708	38.0088	40.0091	45.6771			74.9826	81.3174			24.023	26.0235	40.6932	43.6938	62.0318	64.0321	69.7001			99.0055	105.34
LC221	Manchester	32	32	ICSI	No	No	24.0888	25.9261	37.6045	38.2728	50.0601	50.0601	51.2291	52.2296	69.7219	82.7532	84.4203			11.6784	12.4557	0.6683	2.16947			1.83731	13.5157	14.184	25.9713	25.9713	27.1404	28.1408	45.6331	58.6644	60.3315			24.0888	25.9261	37.6045	38.2728	50.0601	50.0601	51.2291	52.2296	69.7219	82.7532	84.4203
LC222	Nottingham	39	39	ICSI	No	No	24.1241	26.6253	37.7988	37.9655	50.8583	52.1942	52.5277	53.5267	71.4087	81.7904	93.6405	109.46		11.1735	13.0596	0.16674	2.66839	15.8193		2.50117	13.6746	13.8414	26.7342	28.0701	28.4036	29.4026	47.2846	57.6663	69.5164	85.3357		24.1241	26.6253	37.7988	37.9655	50.8583	52.1942	52.5277	53.5267	71.4087	81.7904	93.6405	109.46
LC223	Dublin	32	32	ICSI	No	No	24.2278	27.4002	40.2393	43.9078	56.5887	57.2558	69.5964	82.628	83.4596	91.7972				12.8392	16.3494	3.66847	26.0393			3.17237	16.0115	19.68	32.361	33.028	45.3686	58.4003	59.2318	67.5694				24.2278	27.4002	40.2393	43.9078	56.5887	57.2558	69.5964	82.628	83.4596	91.7972
LC224	Manchester	34	34	ICSI	No	No	24.3455	27.3467	39.6826	39.6826	52.8269	56.8297	65.5698	81.4771	81.4771	104.536	108.201			12.3359	13.1443	0	28.6502			3.00125	15.3371	15.3371	28.4814	32.4842	41.2243	57.1317	57.1317	80.19	83.8553			24.3455	27.3467	39.6826	39.6826	52.8269	56.8297	65.5698	81.4771	81.4771	104.536	108.201
LC225	Manchester	34	34	ICSI	No	No	24.4213	26.2559	39.097	39.097	52.4869	52.4869	52.9871	53.1539		81.2003	93.9942	102.002		12.8411	13.3899	0	0.666981	8.00796		1.83458	14.6757	14.6757	28.0656	28.0656	28.5657	28.7326		56.7789	69.5729	77.5809		24.4213	26.2559	39.097	39.097	52.4869	52.4869	52.9871	53.1539		81.2003	93.9942	102.002
LC226	Manchester	29	29	ICSI	No	No	24.4394	26.7169	39.0654	39.8991	52.6789	53.3457	55.6832	66.8888	66.8888	74.8669	92.7539	101.295		12.3485	13.6135	0.833758	14.2099	8.54119		2.2775	14.626	15.4597	28.2395	28.9063	31.2438	42.4494	42.4494	50.4275	68.3145	76.8557		24.4394	26.7169	39.0654	39.8991	52.6789	53.3457	55.6832	66.8888	66.8888	74.8669	92.7539	101.295
LC227	Nottingham	36	36	ICSI	No	No	24.4718	26.8057	39.4787	41.479	62.4873	63.4874	66.4884	67.4888		86.1093	99.4455	107.447		12.673	23.0086	2.00029	5.00152	8.00185		2.33385	15.0069	17.0072	38.0155	39.0155	42.0165	43.017		61.6374	74.9736	82.9755		24.4718	26.8057	39.4787	41.479	62.4873	63.4874	66.4884	67.4888		86.1093	99.4455	107.447
LC228	Nottingham	36	36	ICSI	No	No	24.4792	27.1464	41.151	41.151	63.8283	63.8283	90.7842			96.1187	112.456			14.0046	22.6773	0	-63.8283			2.66722	16.6718	16.6718	39.3491	39.3491	66.305			71.6395	87.9767			24.4792	27.1464	41.151	41.151	63.8283	63.8283	90.7842			96.1187	112.456
LC229	Manchester	27	27	ICSI	No	No	24.5433	27.1031	30.6093	39.7837	52.7439	56.0787	57.2458	61.5815	68.9173	95.5214	107.194	113.53		3.50617	22.1346	9.17444	8.83758	6.3364		2.5598	6.06598	15.2404	28.2006	31.5354	32.7025	37.0382	44.374	70.9782	82.6503	88.9867		24.5433	27.1031	30.6093	39.7837	52.7439	56.0787	57.2458	61.5815	68.9173	95.5214	107.194	113.53
LC230	Manchester	35	35	ICSI	No	No	24.5448	27.212	37.8806	37.8806	51.5576	53.2208	55.5514	69.6549	70.655	90.5762	97.5494	100.88		10.6686	13.6769	0	18.0974	3.33087		2.66714	13.3358	13.3358	27.0127	28.676	31.0065	45.1101	46.1101	66.0314	73.0046	76.3354		24.5448	27.212	37.8806	37.8806	51.5576	53.2208	55.5514	69.6549	70.655	90.5762	97.5494	100.88
LC231	Dublin	34	34	ICSI	No	No	24.5901	26.7579	37.4357	37.9361	48.6337	49.637	50.6383	50.6383	67.1839	88.5837				10.6777	11.198	0.500468	2.00461			2.16784	12.8456	13.3461	24.0436	25.0469	26.0482	26.0482	42.5938	63.9936				24.5901	26.7579	37.4357	37.9361	48.6337	49.637	50.6383	50.6383	67.1839	88.5837
LC232	Dublin	38	38	ICSI	No	No	24.6601	26.9945	37.9995	38.4997	49.1711	49.1711	51.0052	61.5099	65.3447	87.3628	99.3706	105.042		11.005	11.1716	0.50022	12.3389	5.67115		2.33446	13.3394	13.8396	24.511	24.511	26.3451	36.8499	40.6846	62.7027	74.7105	80.3817		24.6601	26.9945	37.9995	38.4997	49.1711	49.1711	51.0052	61.5099	65.3447	87.3628	99.3706	105.042
LC233	Northampton	41	26	ICSI	Yes	No	24.6859	26.8553	38.3636	41.1978	51.7023	52.0359	52.0359	52.7028	67.6182	93.9657	94.9642	106.97		11.5083	13.3387	2.83418	1.00047	12.0053		2.16942	13.6777	16.5119	27.0164	27.3501	27.3501	28.0169	42.9323	69.2799	70.2784	82.2837		24.6859	26.8553	38.3636	41.1978	51.7023	52.0359	52.0359	52.7028	67.6182	93.9657	94.9642	106.97
LC234	Nottingham	34	34	ICSI	No	No	24.7045	27.0391	38.0455	38.7123	52.9916	53.6613	54.6616	55.6618	76.3891	87.7253	94.6792	116.092		11.0064	14.946	0.666767	2.67024	21.4132		2.3346	13.341	14.0078	28.287	28.9567	29.9571	30.9573	51.6846	63.0208	69.9747	91.388		24.7045	27.0391	38.0455	38.7123	52.9916	53.6613	54.6616	55.6618	76.3891	87.7253	94.6792	116.092
LC235	Manchester	29	29	ICSI	No	No	24.7092	25.3788	35.0625	36.7294	49.0655	50.0658	52.4031	55.4006	63.7361	73.9215	85.5982	90.7517		9.68366	14.0031	1.66698	6.33504	5.15352		0.669597	10.3533	12.0202	24.3563	25.3566	27.6939	30.6914	39.0269	49.2123	60.889	66.0425		24.7092	25.3788	35.0625	36.7294	49.0655	50.0658	52.4031	55.4006	63.7361	73.9215	85.5982	90.7517
LC236	Dublin	34	34	ICSI	No	No	24.7309	27.4821	39.7363	41.9868	54.4908	58.7422	62.4935	76.4979		85.2522	92.0034			12.2542	14.7545	2.2505	22.0072			2.75122	15.0054	17.2559	29.7599	34.0113	37.7627	51.7671		60.5214	67.2726			24.7309	27.4821	39.7363	41.9868	54.4908	58.7422	62.4935	76.4979		85.2522	92.0034
LC237	Nottingham	34	34	ICSI	No	No	24.8968	26.8965	39.2382	39.4049	53.9021	54.9025	55.5693	58.5709	75.3173	92.7006	97.239	105.411		12.3416	14.6639	0.16675	4.66881	8.17164		1.99975	14.3414	14.5081	29.0053	30.0057	30.6725	33.6741	50.4205	67.8038	72.3422	80.5138		24.8968	26.8965	39.2382	39.4049	53.9021	54.9025	55.5693	58.5709	75.3173	92.7006	97.239	105.411
LC238	London	37	37	ICSI	No	No	24.9605	27.1295	40.3046	40.3046	53.7626	55.9307				67.7722	95.2962	106.301		13.1751	13.458	0	-53.7626	11.0048		2.16899	15.3441	15.3441	28.8021	30.9702				42.8117	70.3357	81.3405		24.9605	27.1295	40.3046	40.3046	53.7626	55.9307				67.7722	95.2962	106.301
LC239	Nottingham	35	35	ICSI	No	No	24.9636	27.3	37.9747	38.3082	48.644	50.6442	51.6445	68.9978		77.6218	95.2986	103.3		10.6748	10.6692	0.333495	20.3539	8.0015		2.33639	13.0112	13.3447	23.6804	25.6807	26.6809	44.0343		52.6582	70.335	78.3365		24.9636	27.3	37.9747	38.3082	48.644	50.6442	51.6445	68.9978		77.6218	95.2986	103.3
LC240	Manchester	40	40	ICSI	No	No	24.9875	26.6546	37.6587	38.9921	52.3297	52.3297				73.7929	97.8014	110.811		11.0041	14.6709	1.33342	-52.3297	13.0093		1.66714	12.6712	14.0047	27.3422	27.3422				48.8054	72.8139	85.8232		24.9875	26.6546	37.6587	38.9921	52.3297	52.3297				73.7929	97.8014	110.811
LC241	Nottingham	42	42	ICSI	No	No	25.1124	27.1129	38.1152	38.1152	51.2183	51.5517	53.2207			65.2277	82.4942	92.4982		11.0024	13.103	0	-51.2183	10.004		2.00043	13.0028	13.0028	26.1059	26.4393	28.1082			40.1152	57.3818	67.3857		25.1124	27.1129	38.1152	38.1152	51.2183	51.5517	53.2207			65.2277	82.4942	92.4982
LC242	Manchester	33	33	ICSI	No	No	25.1363	27.1388	37.8151	37.8151	47.7571	48.7573	51.4246	51.4246	65.7643	77.6479	91.0334	107.446		10.6764	9.94194	0	3.66751	16.413		2.00245	12.6788	12.6788	22.6208	23.621	26.2883	26.2883	40.628	52.5116	65.8971	82.3101		25.1363	27.1388	37.8151	37.8151	47.7571	48.7573	51.4246	51.4246	65.7643	77.6479	91.0334	107.446
LC243	Nottingham	40	40	ICSI	No	No	25.1738	27.6801	40.3546	41.1883	52.4097	54.5762	56.4114	61.2484	82.0098	93.6865	99.1648	112.018		12.6745	12.0551	0.833755	8.8387	12.8527		2.50623	15.1807	16.0145	27.2359	29.4023	31.2376	36.0746	56.836	68.5126	73.991	86.8437		25.1738	27.6801	40.3546	41.1883	52.4097	54.5762	56.4114	61.2484	82.0098	93.6865	99.1648	112.018
LC244	Nottingham	36	36	ICSI	No	No	25.301	28.1384	40.4829	40.9832	55.5038	55.6706	56.171	56.5044		86.8993	97.2468	113.254		12.3445	15.0209	0.500319	1.00063	16.0068		2.83743	15.1819	15.6822	30.2028	30.3696	30.87	31.2034		61.5984	71.9458	87.9527		25.301	28.1384	40.4829	40.9832	55.5038	55.6706	56.171	56.5044		86.8993	97.2468	113.254
LC245	Nottingham	42	42	ICSI	No	No	25.4146	28.0819	41.0942	41.0942	54.3079	56.6474	61.6431			73.8207	94.2032	100.764		13.0123	13.2137	0	-54.3079	6.56072		2.66733	15.6796	15.6796	28.8934	31.2328	36.2285			48.4062	68.7887	75.3494		25.4146	28.0819	41.0942	41.0942	54.3079	56.6474	61.6431			73.8207	94.2032	100.764
LC246	Manchester	28	28	ICSI	No	No	25.4358	27.4427	38.4389	38.4389	52.1121	52.1121	56.1099	56.1099	74.0089	83.0143	97.3485	103.021		10.9962	13.6732	0	3.99772	5.67237		2.00698	13.0032	13.0032	26.6764	26.6764	30.6741	30.6741	48.5731	57.5786	71.9128	77.5851		25.4358	27.4427	38.4389	38.4389	52.1121	52.1121	56.1099	56.1099	74.0089	83.0143	97.3485	103.021
LC247	TunbridgeWells	27	27	ICSI	No	No	25.4828	28.7336	30.9842	41.738	42.2381	56.7428	57.243	57.4931	82.0688	94.5723	102.825	109.327		2.25065	11.2538	10.7538	15.2551	6.50206		3.25078	5.50143	16.2552	16.7553	31.26	31.7602	32.0103	56.586	69.0895	77.3418	83.8439		25.4828	28.7336	30.9842	41.738	42.2381	56.7428	57.243	57.4931	82.0688	94.5723	102.825	109.327
LC248	Manchester	41	41	ICSI	No	No	25.627	27.7946	39.8002	40.6341	54.973	55.6398	55.9734	60.642						12.0056	15.1728	0.833835	5.66902			2.16768	14.1733	15.0071	29.346	30.0129	30.3464	35.0151						25.627	27.7946	39.8002	40.6341	54.973	55.6398	55.9734	60.642
LC249	Dublin	35	35	ICSI	No	No	25.7205	28.2218	30.0561	39.2263	39.7266	54.7331	55.5669	56.0672	57.7346	92.2501	96.2518	105.256		1.83435	9.67048	9.17015	16.3406	9.00426		2.50126	4.33561	13.5058	14.0061	29.0125	29.8463	30.3467	32.0141	66.5296	70.5313	79.5356		25.7205	28.2218	30.0561	39.2263	39.7266	54.7331	55.5669	56.0672	57.7346	92.2501	96.2518	105.256
LC250	Manchester	33	33	ICSI	No	No	25.8072	28.9936	39.7539	41.0965	52.4291	53.4418	55.3016	56.1448	73.7658	87.6165	95.2477	103.338		10.7603	12.6753	1.34261	3.71569	8.0908		3.18642	13.9467	15.2893	26.6219	27.6346	29.4944	30.3376	47.9586	61.8093	69.4405	77.5313		25.8072	28.9936	39.7539	41.0965	52.4291	53.4418	55.3016	56.1448	73.7658	87.6165	95.2477	103.338
LC251	Nottingham	35	35	ICSI	No	No	25.8357	29.8389	39.6836	40.3504	53.5041	55.178	56.6771	58.1776	74.6685	85.5147	97.3158	107.988		9.84471	13.8205	0.666852	4.67358	10.6722		4.00311	13.8478	14.5147	27.6683	29.3422	30.8413	32.3419	48.8328	59.679	71.4801	82.1522		25.8357	29.8389	39.6836	40.3504	53.5041	55.178	56.6771	58.1776	74.6685	85.5147	97.3158	107.988
LC252	Nottingham	36	36	ICSI	No	No	25.8718	28.373	38.3788	39.7125	51.6665	51.6665	53.0009	54.1703	66.5184	75.2121	92.4522	99.7621		10.0058	13.2877	1.3337	2.50378	7.30989		2.50119	12.507	13.8407	25.7947	25.7947	27.129	28.2985	40.6466	49.3403	66.5804	73.8903		25.8718	28.373	38.3788	39.7125	51.6665	51.6665	53.0009	54.1703	66.5184	75.2121	92.4522	99.7621
LC253	Nottingham	38	38	ICSI	No	No	25.9287	28.0948	41.1001	46.1615	56.5062	56.5062	59.8417	75.384	79.2187	81.8866	97.7339	108.737		13.0053	15.4061	5.06137	18.8779	11.0028		2.16613	15.1714	20.2328	30.5775	30.5775	33.913	49.4554	53.29	55.9579	71.8052	82.808		25.9287	28.0948	41.1001	46.1615	56.5062	56.5062	59.8417	75.384	79.2187	81.8866	97.7339	108.737
LC254	Manchester	31	31	ICSI	No	No	25.9389	28.11	40.9834	40.9834	54.8241	54.8241	55.4912	55.4912		73.3761				12.8734	13.8407	0	0.667075			2.17112	15.0446	15.0446	28.8852	28.8852	29.5523	29.5523		47.4372				25.9389	28.11	40.9834	40.9834	54.8241	54.8241	55.4912	55.4912		73.3761
LC255	Dublin	34	34	ICSI	No	No	25.9944	27.1615	38.6667	38.6667	49.5605	49.7272	50.3943	68.2297	72.7322	85.5723	90.5757	97.7946		11.5051	10.8938	0	18.6692	7.21887		1.16717	12.6723	12.6723	23.5661	23.7329	24.3999	42.2353	46.7378	59.578	64.5813	71.8002		25.9944	27.1615	38.6667	38.6667	49.5605	49.7272	50.3943	68.2297	72.7322	85.5723	90.5757	97.7946
LC256	Nottingham	42	42	ICSI	No	No	26.0719	28.4058	41.4178	42.0849	60.2996	62.9671				73.4777	105.095	113.448		13.0121	18.8818	0.667058	-60.2996	8.35337		2.33392	15.346	16.013	34.2278	36.8953				47.4058	79.023	87.3764		26.0719	28.4058	41.4178	42.0849	60.2996	62.9671				73.4777	105.095	113.448
LC257	Nottingham	34	34	ICSI	No	No	26.2328	29.0687	38.5754	38.9089	51.5624	52.2296	52.7297	54.0637	69.9065	90.6234	98.2816	109.793		9.5067	12.987	0.333472	2.5013	11.5113		2.83598	12.3427	12.6761	25.3296	25.9969	26.4969	27.8309	43.6737	64.3907	72.0489	83.5601		26.2328	29.0687	38.5754	38.9089	51.5624	52.2296	52.7297	54.0637	69.9065	90.6234	98.2816	109.793
LC258	Nottingham	34	34	ICSI	No	No	26.2626	29.264	39.9356	39.9356	52.5505	53.2175	54.218	55.386	68.0614	88.5739	91.9266	102.828		10.6717	12.6149	0	2.83548	10.9017		3.00134	13.673	13.673	26.2879	26.9549	27.9554	29.1234	41.7987	62.3113	65.664	76.5657		26.2626	29.264	39.9356	39.9356	52.5505	53.2175	54.218	55.386	68.0614	88.5739	91.9266	102.828
LC259	Nottingham	40	40	ICSI	No	No	26.3458	29.1859	41.8612	43.3619	56.4164	56.9169	58.4195	59.7515	82.0168	96.4398	104.172			12.6752	14.5552	1.50073	3.33519			2.84011	15.5153	17.0161	30.0705	30.5711	32.0737	33.4057	55.671	70.094	77.8262			26.3458	29.1859	41.8612	43.3619	56.4164	56.9169	58.4195	59.7515	82.0168	96.4398	104.172
LC260	Dublin	32	32	ICSI	No	No	26.4036	29.239	40.7452	40.7452	42.7444	55.5926	57.5951	60.096		70.1005				11.5062	1.99925	0	17.3516			2.8354	14.3416	14.3416	16.3409	29.1891	31.1916	33.6924		43.697				26.4036	29.239	40.7452	40.7452	42.7444	55.5926	57.5951	60.096		70.1005
LC261	Nottingham	33	33	ICSI	No	No	26.7518	28.5884	39.0928	39.593	53.2747	53.7751	53.7751	56.4436		83.6526	97.5591	104.064		10.5044	14.1819	0.50017	3.16891	6.50471		1.8366	12.341	12.8411	26.5228	27.0233	27.0233	29.6917		56.9008	70.8073	77.312		26.7518	28.5884	39.0928	39.593	53.2747	53.7751	53.7751	56.4436		83.6526	97.5591	104.064
LC262	Manchester	30	30	ICSI	No	No	26.8131	28.9806	39.6552	39.9886	52.1632	57.1654	57.1654	69.6713	71.8409	79.1133	94.9527	100.623		10.6746	12.508	0.333389	17.5081	5.67003		2.16745	12.8421	13.1755	25.3501	30.3523	30.3523	42.8582	45.0278	52.3002	68.1396	73.8096		26.8131	28.9806	39.6552	39.9886	52.1632	57.1654	57.1654	69.6713	71.8409	79.1133	94.9527	100.623
LC263	London	39	39	ICSI	No	No	26.8232	29.3268	39.9992	41.1665	51.6786	53.18	55.8481	60.8541	67.6908	91.5969	101.66	115.003		10.6724	11.6794	1.16733	9.17559	13.3423		2.50357	13.1759	14.3433	24.8553	26.3567	29.0248	34.0309	40.8676	64.7737	74.8372	88.1795		26.8232	29.3268	39.9992	41.1665	51.6786	53.18	55.8481	60.8541	67.6908	91.5969	101.66	115.003
LC264	Nottingham	34	34	ICSI	No	No	26.887	29.2222	40.5612	40.8946	51.5474	52.3812	54.2154	56.8834	67.0567	92.5182	101.268	110.113		11.339	10.9862	0.333411	5.33604	8.84542		2.33521	13.6742	14.0076	24.6604	25.4943	27.3285	29.9964	40.1697	65.6313	74.3808	83.2262		26.887	29.2222	40.5612	40.8946	51.5474	52.3812	54.2154	56.8834	67.0567	92.5182	101.268	110.113
LC265	Manchester	44	27	ICSI	Yes	No	27.0236	29.5264	33.6957	42.0584	45.3283	59.0724	61.2399	61.2399	82.0637	100.962				4.16934	11.6326	8.36275	15.9116			2.50275	6.6721	15.0348	18.3047	32.0488	34.2163	34.2163	55.0401	73.9383				27.0236	29.5264	33.6957	42.0584	45.3283	59.0724	61.2399	61.2399	82.0637	100.962
LC266	Nottingham	44	44	ICSI	No	No	27.1267	29.1275	41.6404	43.3079	56.3865	57.0534	57.8888	83.6212	86.4539	98.6221	110.628			12.5129	14.7461	1.66752	27.2347			2.00083	14.5138	16.1813	29.2598	29.9268	30.7621	56.4945	59.3273	71.4955	83.5015			27.1267	29.1275	41.6404	43.3079	56.3865	57.0534	57.8888	83.6212	86.4539	98.6221	110.628
LC267	Manchester	25	25	ICSI	No	No	27.2832	30.1185	42.6288	42.7955	44.8145	58.8201	59.6547	60.6549	65.6571	81.5391	98.5411	108.882		12.5103	2.18572	0.166697	15.8404	10.3407		2.83524	15.3455	15.5122	17.5312	31.5369	32.3715	33.3716	38.3739	54.2558	71.2579	81.5985		27.2832	30.1185	42.6288	42.7955	44.8145	58.8201	59.6547	60.6549	65.6571	81.5391	98.5411	108.882
LC268	Manchester	41	41	ICSI	No	No	27.2902	29.9581	30.9585	31.1252	32.2924	44.4668	53.468	56.8029						1.00044	1.33386	0.166726	24.5105			2.6679	3.66834	3.83506	5.0022	17.1766	26.1778	29.5127						27.2902	29.9581	30.9585	31.1252	32.2924	44.4668	53.468	56.8029
LC269	Nottingham	36	36	ICSI	No	No	27.3296	30.3287	43.0019	43.0019	61.0096	61.6819	63.3462	65.0107		90.1499	94.8204	108.494		12.6732	18.0077	0	4.00105	13.6733		2.99911	15.6723	15.6723	33.68	34.3523	36.0166	37.6811		62.8204	67.4908	81.1641		27.3296	30.3287	43.0019	43.0019	61.0096	61.6819	63.3462	65.0107		90.1499	94.8204	108.494
LC270	Nottingham	33	33	ICSI	No	No	27.5744	29.7443	41.256	41.256	42.0909	54.9318	66.6055	68.773		89.4783	103.386	112.724		11.5116	0.834904	0	26.6822	9.33829		2.1699	13.6815	13.6815	14.5164	27.3573	39.0311	41.1986		61.9038	75.8113	85.1496		27.5744	29.7443	41.256	41.256	42.0909	54.9318	66.6055	68.773		89.4783	103.386	112.724
LC271	Manchester	38	38	ICSI	No	No	27.9686	31.3063	41.647	41.647	56.7287	56.7287	56.7287	58.0594	75.858	88.8746	100.745	111.424		10.3407	15.0817	0	1.33065	10.6797		3.33768	13.6784	13.6784	28.7601	28.7601	28.7601	30.0908	47.8894	60.906	72.776	83.4557		27.9686	31.3063	41.647	41.647	56.7287	56.7287	56.7287	58.0594	75.858	88.8746	100.745	111.424
LC272	Manchester	35	35	ICSI	No	No	29.1948	31.1947	44.8644	45.5317	60.8722	60.8722	62.2026	66.303	78.5508	97.5285	106.53	110.532		13.6697	16.0078	0.667303	5.43078	4.00136		1.99991	15.6696	16.3369	31.6774	31.6774	33.0078	37.1082	49.3559	68.3337	77.3357	81.337		29.1948	31.1947	44.8644	45.5317	60.8722	60.8722	62.2026	66.303	78.5508	97.5285	106.53	110.532
LC273	Nottingham	38	38	ICSI	No	Yes	29.5874	33.757	46.278	46.278	61.1497	62.6503	62.6503							12.521	14.8717	0	-61.1497			4.16965	16.6906	16.6906	31.5624	33.063	33.063							29.5874	33.757	46.278	46.278	61.1497	62.6503	62.6503
LC274	London	37	37	ICSI	No	No	30.7324	32.7312	46.8412	46.8412	67.0183	68.1854	68.5188	69.3523		84.6921	99.1991	112.539		14.1099	20.1771	0	2.33398	13.3397		1.99885	16.1088	16.1088	36.2859	37.453	37.7864	38.6199		53.9597	68.4667	81.8065		30.7324	32.7312	46.8412	46.8412	67.0183	68.1854	68.5188	69.3523		84.6921	99.1991	112.539
LC275	Nottingham	30	30	ICSI	No	No	32.5114	35.3458	48.7107	49.3775	65.8067	94.9866	94.9866	100.505						13.3648	17.096	0.666879	34.6981			2.83448	16.1993	16.8662	33.2953	62.4752	62.4752	67.9935						32.5114	35.3458	48.7107	49.3775	65.8067	94.9866	94.9866	100.505
LC276	TunbridgeWells	30	34	IVF	Yes	Yes	19.3249	21.826	31.4972	32.331	43.6689	44.8363	45.3365	50.6722	61.1765	84.5195	92.6891	96.3572		9.67124	12.1717	0.833774	7.00328	3.66814		2.50111	12.1723	13.0061	24.3441	25.5114	26.0117	31.3473	41.8517	65.1946	73.3642	77.0323		17.0266	19.1941	29.0754	29.65	40.1522	42.1675	41.9279	48.4637	56.8226	81.6556	90.6789	96.0096
LC277	Nottingham	43	43	IVF	No	No	19.9003	22.7699	32.4417	37.611	43.9498	43.9498	50.163	60.8414	72.3548	87.0321	99.5698	113.902		9.67178	11.5081	5.16931	16.8917	14.3323		2.86961	12.5414	17.7107	24.0495	24.0495	30.2628	40.9411	52.4545	67.1318	79.6696	94.0019		17.602	20.138	30.0198	34.93	40.4331	41.281	46.7544	58.6328	68.0008	84.1682	97.5596	113.555
LC278	Nottingham	36	21	IVF	Yes	No	19.9352	22.6028	32.2764	32.7767	47.1197	49.4235	61.5502			98.5019	101.852	104.526		9.67365	14.8433	0.500324	-47.1197	2.67481		2.66754	12.3412	12.8415	27.1845	29.4883	41.615			78.5667	81.9163	84.5911		17.637	19.9709	29.8546	30.0958	43.603	46.7547	58.1416			95.6381	99.8413	104.179
LC279	Nottingham	30	30	IVF	No	No	20.8253	23.8267	34.6146	34.948	46.2484	46.2484	48.2514	62.2279	65.8969	75.2878	82.7933	97.1341		10.7879	11.6338	0.33339	15.9795	14.3408		3.00131	13.7892	14.1226	25.423	25.423	27.426	41.4025	45.0715	54.4625	61.968	76.3087		18.5271	21.1948	32.1928	32.267	42.7317	43.5796	44.8427	60.0193	61.5429	72.424	80.7831	96.7865
LC280	Dublin	40	40	IVF	No	Yes	20.8452	23.6001	35.1018	35.1018	47.606	47.606	49.6065	49.6065	66.1114	83.6177	89.6196			11.5017	12.5042	0	2.00055			2.75489	14.2566	14.2566	26.7608	26.7608	28.7613	28.7613	45.2662	62.7726	68.7744			18.5469	20.9682	32.6799	32.4208	44.0893	44.9372	46.1979	47.398	61.7574	80.7539	87.6094
LC281	Dublin	40	40	IVF	No	Yes	20.9248	23.2964	32.8037	32.9684	45.308	46.4752	46.8111	47.3095	64.6519	88.2919	91.6277	100.132		9.50728	12.5043	0.164682	2.00148	8.50385		2.37166	11.8789	12.0436	24.3832	25.5504	25.8863	26.3847	43.7271	67.3671	70.7029	79.2068		18.6265	20.6645	30.3819	30.2874	41.7913	43.8064	43.4024	45.1009	60.2979	85.428	89.6175	99.784
LC282	Dublin	41	41	IVF	No	No	20.9324	23.9338	34.7722	36.1061	39.4412	47.2784	51.2806	52.1144	59.785	80.0871	87.4239	95.761		10.8384	4.66899	1.33389	12.6732	8.33707		3.00134	13.8398	15.1737	18.5088	26.346	30.3482	31.182	38.8526	59.1547	66.4915	74.8285		18.6342	21.3018	32.3504	33.4251	35.9245	44.6096	47.872	49.9058	55.431	77.2233	85.4137	95.4134
LC283	Northampton	34	31	IVF	Yes	Yes	21.0178	24.5194	34.0237	34.5239	46.8628	47.6988	48.3629	49.0299	62.8696	85.3804	88.3819	100.387		9.50429	12.8391	0.500213	2.1671	12.0048		3.5016	13.0059	13.5061	25.845	26.681	27.3451	28.0121	41.8517	64.3626	67.364	79.3689		18.7196	21.8875	31.6019	31.843	43.3461	45.03	44.9543	46.8213	58.5156	82.5166	86.3717	100.039
LC284	Nottingham	35	35	IVF	No	Yes	21.4458	24.5264	34.3669	34.5336	46.8432	47.1827	47.3576	47.8995	63.5947	82.378	107.728	120.854		9.84052	12.4762	0.166705	1.05633	13.1265		3.08063	12.9212	13.0879	25.3974	25.7369	25.9118	26.4537	42.1489	60.9322	86.2822	99.4087		19.1475	21.8945	31.9451	31.8527	43.3265	44.5139	43.949	45.6909	59.2407	79.5141	105.718	120.507
LC285	Manchester	34	34	IVF	No	No	21.5291	24.2066	37.5425	37.5425	55.2636	55.2636	55.2636	55.2636	80.6554	85.9895	97.6559	100.99		13.3359	17.7211	0	0	3.33414		2.67749	16.0134	16.0134	33.7345	33.7345	33.7345	33.7345	59.1263	64.4604	76.1268	79.461		19.2309	21.5747	35.1207	34.8615	51.7469	52.5948	51.855	53.055	76.3014	83.1257	95.6457	100.642
LC286	Sheffield	27	27	IVF	No	No	21.6841	23.8516	35.1902	35.5236	46.3621	47.0291	47.696	69.0118	69.6787	80.6845	89.0234	98.0262		11.3385	11.172	0.333459	22.6496	9.00271		2.16756	13.5061	13.8396	24.6781	25.3451	26.012	47.3277	47.9946	59.0005	67.3394	76.3421		19.3858	21.2197	32.7683	32.8427	42.8454	44.3603	44.2874	66.8032	65.3247	77.8207	87.0132	97.6786
LC287	Dublin	40	40	IVF	No	Yes	21.8409	25.0955	37.848	38.348	52.1025	52.1025	54.8533	54.8533		78.8611				12.7524	14.2545	0.500058	2.75084			3.25466	16.0071	16.5072	30.2616	30.2616	33.0124	33.0124		57.0203				19.5426	22.4636	35.4261	35.6671	48.5858	49.4337	51.4447	52.6448		75.9973
LC288	Nottingham	43	29	IVF	Yes	No	21.8985	24.2321	35.5654	37.8994	50.3695	52.7031	57.3707			72.6435	85.3171	93.6885		11.3333	14.804	2.33402	-50.3695	8.37138		2.33363	13.667	16.001	28.471	30.8047	35.4723			50.7451	63.4187	71.7901		19.6002	21.6002	33.1436	35.2185	46.8528	50.0344	53.9621			69.7797	83.3069	93.341
LC289	Nottingham	32	32	IVF	No	No	21.9073	24.5753	34.9144	36.4153	46.9195	49.9205	52.255	64.7616	64.9283	75.324	86.6622	99.6701		10.3391	12.005	1.50086	17.8421	13.0079		2.66799	13.0071	14.508	25.0122	28.0132	30.3477	42.8543	43.021	53.4168	64.7549	77.7628		19.6091	21.9434	32.4926	33.7344	43.4028	47.2517	48.8463	62.553	60.5743	72.4602	84.652	99.3226
LC290	Nottingham	46	26	IVF	Yes	No	22.0054	26.0358	35.7897	36.79	48.8391	49.5926	50.593	50.593	69.3861	86.1291	95.8017	107.079		9.7539	13.0494	1.00027	1.75385	11.277		4.03043	13.7843	14.7846	26.8337	27.5872	28.5876	28.5876	47.3807	64.1237	73.7963	85.0733		19.7072	23.4039	33.3679	34.109	45.3224	46.9238	47.1843	48.3844	65.0322	83.2653	93.7915	106.731
LC291	Nottingham	34	34	IVF	No	No	22.0385	24.2202	34.8916	35.7253	50.6208	50.9563	53.1241	54.9586	69.9657	77.431	80.5991	99.3478		10.6714	15.7292	0.83368	4.33786	18.7487		2.1817	12.8531	13.6868	28.5823	28.9179	31.0856	32.9201	47.9272	55.3925	58.5606	77.3093		19.7402	21.5883	32.4698	33.0443	47.1041	48.2875	49.7154	52.7501	65.6117	74.5671	78.5889	99.0002
LC292	Nottingham	37	37	IVF	No	No	22.1117	24.9536	35.8002	36.8007	47.4739	49.9754	52.478	54.8133	70.2882	85.1379	94.8156	105.082		10.8466	11.6738	1.00048	7.33934	10.2665		2.84198	13.6885	14.689	25.3623	27.8638	30.3663	32.7016	48.1765	63.0262	72.704	82.9705		19.8134	22.3217	33.3784	34.1197	43.9572	47.3066	49.0693	52.6047	65.9342	82.274	92.8054	104.735
LC293	Manchester	30	30	IVF	No	No	22.1314	24.631	35.6361	36.3032	46.9762	50.3109	52.6452	54.9798	64.1513	90.7408	91.7411	103.149		11.005	11.3401	0.66714	8.00366	11.4078		2.49958	13.5046	14.1718	24.8447	28.1795	30.5138	32.8484	42.0199	68.6093	69.6097	81.0175		19.8332	21.9991	33.2142	33.6223	43.4595	47.6422	49.2366	52.7713	59.7974	87.8769	89.7309	102.801
LC294	Manchester	33	33	IVF	No	No	22.3554	24.6896	34.3585	36.0254	47.032	49.3625	52.4151	52.4151		94.8977	109.571	112.571		9.66884	12.6736	1.66694	5.38311	3.00075		2.33418	12.003	13.67	24.6766	27.0071	30.0597	30.0597		72.5422	87.2151	90.2159		20.0572	22.0577	31.9366	33.3445	43.5153	46.6938	49.0065	50.2066		92.0338	107.56	112.224
LC295	Dublin	29	29	IVF	No	No	22.3919	24.3928	35.3976	39.4006	48.9291	51.0969	55.5987	68.6686		78.0073	92.1809	101.354		11.0048	13.5315	4.00295	19.7395	9.17317		2.00091	13.0057	17.0086	26.5372	28.705	33.2068	46.2767		55.6154	69.789	78.9621		20.0937	21.7609	32.9758	36.7196	45.4124	48.4281	52.1901	66.46		75.1435	90.1707	101.006
LC296	Manchester	33	33	IVF	No	No	22.4354	24.9349	36.1094	36.2764	49.2495	50.1566	50.6582	52.3256	66.34	77.7232	87.5627	98.3751		11.1745	13.1402	0.166992	3.07605	10.8124		2.49945	13.6739	13.8409	26.8141	27.7212	28.2227	29.8902	43.9046	55.2878	65.1273	75.9397		20.1372	22.303	33.6875	33.5954	45.7328	47.4878	47.2495	50.117	61.986	74.8593	85.5525	98.0275
LC297	Nottingham	40	30	IVF	Yes	No	22.561	25.191	37.5343	37.5343	51.2197	52.0535	52.887	55.555						12.3433	13.6854	0	4.33526			2.63	14.9733	14.9733	28.6588	29.4925	30.3261	32.994						20.2627	22.5591	35.1125	34.8534	47.703	49.3847	49.4784	53.3464
LC298	Nottingham	30	30	IVF	No	No	22.662	25.8356	38.1197	38.1197	50.7014	73.7899	74.6236	74.6236		86.2986	94.8026	111.254		12.2841	12.5817	0	23.9222	16.4518		3.17362	15.4578	15.4578	28.0395	51.1279	51.9616	51.9616		63.6367	72.1406	88.5925		20.3637	23.2037	35.6979	35.4388	47.1847	71.1211	71.2149	72.415		83.4348	92.7924	110.907
LC299	Manchester	33	33	IVF	No	No	22.6963	25.0302	35.6994	35.6994	47.7096	49.3701	49.3701	49.3701	65.7646	95.5787	105.914	111.245		10.6692	12.0102	0	1.66046	5.33153		2.33386	13.0031	13.0031	25.0133	26.6738	26.6738	26.6738	43.0683	72.8823	83.2174	88.5489		20.3981	22.3983	33.2776	33.0184	44.1929	46.7013	45.9614	47.1615	61.4106	92.7148	103.903	110.898
LC300	Nottingham	36	21	IVF	Yes	No	22.7645	25.77	36.6074	39.1085	51.5257	52.6933	55.5355	70.4822	75.1513	97.6257	100.345	105.02		10.8374	14.9184	2.50116	18.9565	4.67413		3.00544	13.8428	16.344	28.7612	29.9288	32.771	47.7177	52.3868	74.8611	77.5809	82.255		20.4663	23.1381	34.1855	36.4276	48.009	50.0245	52.1269	68.2737	70.7973	94.7618	98.3352	104.672
LC301	Northampton	39	39	IVF	No	Yes	22.8264	25.8305	36.6721	37.0051	49.127	49.8209	50.3221	50.488	67.479	81.153	87.1601	93.3306		10.8416	12.4549	0.332977	1.36098	6.17053		3.00414	13.8457	14.1787	26.3006	26.9945	27.4957	27.6616	44.6526	58.3266	64.3337	70.5042		20.5281	23.1986	34.2503	34.3241	45.6103	47.1521	46.9135	48.2794	63.125	78.2891	85.1499	92.983
LC302	Nottingham	34	34	IVF	No	No	22.8952	25.5645	35.4597	35.4597	49.1539	49.4875	49.9877	51.655	64.9939	77.4999	84.17	95.8427		9.8952	13.6942	0	2.50111	11.6726		2.66926	12.5645	12.5645	26.2587	26.5923	27.0925	28.7598	42.0987	54.6047	61.2748	72.9475		20.597	22.9326	33.0378	32.7787	45.6372	46.8187	46.579	49.4465	60.6399	74.6361	82.1598	95.4951
LC303	Nottingham	37	37	IVF	No	No	22.9504	25.964	28.467	37.6394	39.9746	52.8164	54.1512	56.3192	57.6543	87.9783	94.9874	106.588		2.50304	11.5075	9.17237	16.3446	11.6005		3.01362	5.51666	14.689	17.0242	29.8661	31.2009	33.3688	34.7039	65.0279	72.0371	83.6376		20.6521	23.3321	26.0452	34.9585	36.4579	50.1476	50.7426	54.1106	53.3003	85.1145	92.9772	106.24
LC304	Nottingham	44	28	IVF	Yes	No	23.0765	24.4228	35.3507	35.6842	47.3917	48.731	50.61	52.1088	70.0248	81.2147	94.721	105.617		10.928	12.0409	0.333486	4.71717	10.8959		1.34627	12.2742	12.6077	24.3152	25.6545	27.5335	29.0323	46.9483	58.1382	71.6445	82.5404		20.7783	21.7909	32.9289	33.0033	43.875	46.0622	47.2013	49.9003	65.6708	78.3508	92.7108	105.269
LC305	Manchester	35	35	IVF	No	No	23.1154	25.1184	34.9612	35.7952	45.4693	47.637	50.4729	50.4729		78.5247	90.2093	103.242		9.8428	10.5081	0.833959	5.0036	13.0327		2.00304	11.8458	12.6798	22.3539	24.5216	27.3575	27.3575		55.4093	67.0939	80.1266		20.8172	22.4865	32.5394	33.1143	41.9526	44.9682	47.0643	48.2644		75.6608	88.1991	102.894
LC306	TunbridgeWells	36	36	IVF	No	Yes	23.2233	25.8908	37.5633	38.0633	52.0698	52.4031	52.7364	53.7371	71.2136	77.0496	93.8899	98.3916		11.6725	14.5065	0.499956	1.66729	4.50168		2.6675	14.34	14.8399	28.8465	29.1798	29.5131	30.5138	47.9902	53.8262	70.6666	75.1683		20.9251	23.2589	35.1415	35.3823	48.5531	49.7343	49.3278	51.5285	66.8596	74.1857	91.8797	98.044
LC307	Dublin	35	35	IVF	No	No	23.3343	25.3356	37.6756	38.1759	50.3478	51.1816	51.1816	65.6883	74.0257	99.1225	113.463			12.34	12.6722	0.500339	15.3405			2.00126	14.3413	14.8416	27.0135	27.8473	27.8473	42.354	50.6914	75.7882	90.1286			21.0361	22.7037	35.2538	35.495	46.8311	48.5128	47.773	63.4797	69.6718	96.2586	111.453
LC308	Nottingham	43	43	IVF	No	No	23.4319	26.9338	37.4393	39.7737	49.4814	50.1581	52.1654	55.8339	66.507	88.1942	92.867	103.734		10.5055	12.0421	2.33442	6.35251	10.8674		3.5019	14.0074	16.3418	26.0495	26.7262	28.7335	32.402	43.0751	64.7623	69.4352	80.3026		21.1336	24.3019	35.0174	37.0927	45.9647	47.4893	48.7568	53.6253	62.153	85.3303	90.8568	103.387
LC309	Nottingham	46	26	IVF	Yes	No	23.5135	26.2902	37.0444	37.0444	53.1422	53.6432	63.6489			82.3003	89.3053	99.7442		10.7542	16.0978	0	-53.1422	10.4389		2.77664	13.5309	13.5309	29.6286	30.1297	40.1354			58.7868	65.7918	76.2306		21.2153	23.6583	34.6225	34.3634	49.6255	50.9745	60.2403			79.4364	87.2951	99.3966
LC310	Dublin	37	37	IVF	No	No	23.6633	27.3316	38.005	40.8393	50.5866	52.4217	62.094	70.7707	73.2061	80.2156	94.0556	101.893		10.6735	12.5816	2.83423	20.1841	7.83765		3.66826	14.3417	17.176	26.9233	28.7584	38.4307	47.1074	49.5428	56.5523	70.3923	78.2299		21.365	24.6996	35.5832	38.1583	47.0699	49.7529	58.6853	68.5621	68.8521	77.3517	92.0454	101.546
LC311	Manchester	43	35	IVF	Yes	No	23.7981	26.6591	37.8334	37.8334	49.5065	49.6733	50.1743	50.5078	64.1833	79.7489	88.4209	96.2424		11.1743	11.6731	0	1.00132	7.82152		2.86105	14.0354	14.0354	25.7084	25.8752	26.3763	26.7098	40.3852	55.9509	64.6229	72.4444		21.4998	24.0272	35.4116	35.1525	45.9898	47.0045	46.7657	48.2993	59.8293	76.8851	86.4107	95.8949
LC312	Dublin	32	32	IVF	No	No	23.9324	27.2755	37.6135	37.6135	49.833	49.833	53.5013	55.6698	71.2912	77.2135	91.8914	100.944		10.338	12.2195	0	5.83681	9.0526		3.34304	13.6811	13.6811	25.9005	25.9005	29.5689	31.7374	47.3588	53.2811	67.959	77.0116		21.6342	24.6436	35.1917	34.9326	46.3163	47.1642	50.0927	53.4612	66.9373	74.3497	89.8812	100.596
LC313	Nottingham	34	34	IVF	No	No	24.034	27.0352	39.2077	39.2077	56.7128	57.3797	58.2135	58.5478	78.904	101.582	106.417			12.1725	17.5051	0	1.83508			3.00122	15.1737	15.1737	32.6787	33.3457	34.1795	34.5138	54.87	77.5478	82.3831			21.7358	24.4033	36.7859	36.5268	53.1961	54.7109	54.8049	56.3393	74.55	98.7179	104.407
LC314	Dublin	41	41	IVF	No	No	24.0984	27.0998	39.7726	41.4402	55.4478	55.6144	56.4482	58.2823	74.0808	82.7527	97.9265	102.929		12.6729	15.6752	1.66753	2.83446	5.00217		3.00139	15.6743	17.3418	31.3494	31.5161	32.3498	34.1839	49.9824	58.6543	73.8281	78.8303		21.8001	24.4678	37.3508	38.7592	51.9311	52.9457	53.0396	56.0737	69.7268	79.8888	95.9163	102.581
LC315	Nottingham	37	37	IVF	No	No	24.2617	26.8635	40.1015	40.6016	55.9288	56.9347	59.4336	62.1024	77.5177	95.0952	96.8863	107.063		13.238	15.8274	0.500073	6.17357	10.1767		2.60177	15.8398	16.3399	31.6672	32.673	35.1719	37.8407	53.2561	70.8335	72.6246	82.8013		21.9634	24.2315	37.6796	37.9206	52.4121	54.2659	56.0249	59.8939	73.1638	92.2314	94.8761	106.715
LC316	Nottingham	35	35	IVF	No	No	24.3208	26.332	36.5121	36.5121	48.5146	48.5146	49.1943	49.6928	67.3676	81.8733	90.044	97.5642		10.18	12.0025	0	1.17821	7.52023		2.01122	12.1913	12.1913	24.1938	24.1938	24.8735	25.372	43.0468	57.5525	65.7232	73.2434		22.0226	23.7001	34.0902	33.8311	44.9979	45.8458	45.7857	47.4843	63.0136	79.0095	88.0338	97.2167
LC317	Nottingham	34	33	IVF	Yes	No	24.3957	29.0862	38.591	39.9248	54.2655	56.9336	59.4343	72.107	74.9417	82.2784	93.1169	103.121		9.50482	15.6745	1.33384	17.8415	10.0042		4.69046	14.1953	15.5291	29.8698	32.5379	35.0386	47.7113	50.546	57.8827	68.7212	78.7254		22.0975	26.4543	36.1692	37.2439	50.7488	54.2648	56.0257	69.8984	70.5877	79.4146	91.1067	102.774
LC318	Nottingham	36	36	IVF	No	No	24.5558	27.2236	38.2295	39.2299	52.3455	53.0125	55.6802	55.6802	72.0483	89.0631	91.8983	98.1358		11.0059	14.116	1.00046	3.33471	6.23744		2.66784	13.6737	14.6742	27.7897	28.4567	31.1244	31.1244	47.4925	64.5073	67.3426	73.58		22.2575	24.5917	35.8076	36.549	48.8288	50.3437	52.2715	53.4716	67.6943	86.1992	89.8881	97.7882
LC319	Nottingham	36	30	IVF	Yes	Yes	24.9828	27.0254	37.7003	38.3674	51.7069	52.2072	53.8746	55.542	75.3773	81.7134	96.8548	107.694		10.6749	14.0066	0.667111	3.83507	10.8388		2.04258	12.7175	13.3846	26.7241	27.2243	28.8918	30.5591	50.3945	56.7305	71.872	82.7108		22.6846	24.3935	35.2785	35.6865	48.1902	49.5384	50.466	53.3334	71.0233	78.8495	94.8446	107.346
LC320	Northampton	39	39	IVF	No	Yes	24.9944	27.8289	39.5039	41.6008	53.9889	54.823	54.9886	57.9897	75.6477	96.1635	98.4974	102.834		11.675	14.485	2.09685	4.00081	4.33677		2.83452	14.5095	16.6064	28.9945	29.8286	29.9942	32.9953	50.6534	71.1691	73.503	77.8398		22.6961	25.197	37.0821	38.9198	50.4722	52.1542	51.5799	55.7812	71.2938	93.2996	96.4872	102.487
LC321	Dublin	29	29	IVF	No	No	25.0276	27.4235	38.114	38.4492	51.5025	52.8421	70.8144	71.815	81.1164	81.4478	97.5276	101.916		10.6904	13.3885	0.335248	20.3125	4.38888		2.3959	13.0863	13.4216	26.4749	27.8145	45.7868	46.7873	56.0888	56.4201	72.4999	76.8888		22.7294	24.7916	35.6921	35.7683	47.9858	50.1733	67.4058	69.6064	76.7624	78.5839	95.5173	101.569
LC322	Manchester	37	33	IVF	Yes	No	25.2161	28.5509	38.223	41.2258	50.5695	50.5695	60.5785	65.6679	66.8351		88.5145	101.684		9.67211	12.3465	3.00285	15.0984	13.1697		3.33479	13.0069	16.0097	25.3534	25.3534	35.3624	40.4518	41.619		63.2984	76.4681		22.9178	25.919	35.8011	38.5449	47.0528	47.9007	57.1698	63.4593	62.4811		86.5043	101.337
LC323	Nottingham	35	27	IVF	Yes	No	25.2404	28.7439	39.2493	41.0833	54.0901	54.0901	54.0901	54.0901	69.9336	87.0229	92.3309	104.844		10.5053	14.8409	1.83403	0	12.5131		3.50356	14.0089	15.8429	28.8498	28.8498	28.8498	28.8498	44.6933	61.7825	67.0905	79.6036		22.9421	26.112	36.8274	38.4023	50.5734	51.4213	50.6815	51.8816	65.5797	84.159	90.3207	104.496
LC324	Nottingham	32	32	IVF	No	No	25.3471	30.7636	39.7717	42.6067	55.5362	55.5362	55.5362	55.5362		83.414	94.714	107.22		9.00808	15.7645	2.83497	0	12.506		5.41645	14.4245	17.2595	30.189	30.189	30.189	30.189		58.0669	69.3668	81.8728		23.0489	28.1317	37.3498	39.9257	52.0195	52.8674	52.1275	53.3276		80.5502	92.7038	106.872
LC325	Nottingham	35	27	IVF	Yes	No	25.4096	28.9131	40.252	40.252	52.7587	53.4257	55.76	57.7615	77.3535	87.6945	92.0954	109.516		11.3389	12.5067	0	5.00288	17.4207		3.50347	14.8424	14.8424	27.3491	28.0161	30.3504	32.352	51.9439	62.2849	66.6858	84.1065		23.1114	26.2812	37.8301	37.571	49.242	50.7569	52.3514	55.553	72.9995	84.8307	90.0852	109.169
LC326	Dublin	36	36	IVF	No	Yes	25.5404	27.8746	39.0466	40.0472	51.8532	52.3533	52.6868	52.6868	53.187	80.3685	90.3734			11.1719	12.8066	1.00068	0.83358			2.33426	13.5062	14.5069	26.3128	26.813	27.1464	27.1464	27.6467	54.8281	64.833			23.2421	25.2427	36.6247	37.3663	48.3365	49.6845	49.2781	50.4782	48.8331	77.5046	88.3632
LC327	TunbridgeWells	39	39	IVF	No	No	25.552	27.7197	40.3919	48.0619	52.8973	53.2308	68.0707	68.5709	69.5716	78.4083	96.4149	107.42		12.6722	12.5054	7.66993	15.6736	11.0051		2.16777	14.84	22.5099	27.3453	27.6788	42.5187	43.0189	44.0196	52.8563	70.8629	81.868		23.2537	25.0878	37.9701	45.3809	49.3806	50.562	64.6621	66.3623	65.2176	75.5444	94.4047	107.072
LC328	Nottingham	34	34	IVF	No	No	25.6439	28.8099	39.8237	40.1576	53.6656	55.4995	55.4995	76.1076	80.7854	87.293	95.9077	107.256		11.0139	13.8419	0.333861	22.442	11.3485		3.1659	14.1798	14.5136	28.0216	29.8556	29.8556	50.4636	55.1414	61.649	70.2637	81.6122		23.3457	26.1779	37.4019	37.4766	50.1489	52.8308	52.0909	73.899	76.4314	84.4291	93.8975	106.909
LC329	Nottingham	35	35	IVF	No	No	25.8339	28.3362	40.8447	41.6784	55.8536	55.8536	56.0223	57.6881	75.3983	82.7354	95.9106	109.379		12.5086	15.0088	0.833628	1.83458	13.4688		2.50231	15.0109	15.8445	30.0197	30.0197	30.1884	31.8543	49.5644	56.9015	70.0767	83.5455		23.5356	25.7043	38.4229	38.9974	52.3369	53.1848	52.6136	55.4796	71.0443	79.8715	93.9004	109.032
LC330	TunbridgeWells	35	35	IVF	No	Yes	26.0607	30.8962	41.0674	41.4012	57.0245	57.1912	60.8595	63.6942	78.8705	89.0415	94.2104	101.628		10.1712	15.9571	0.333812	6.66974	7.41807		4.83551	15.0067	15.3405	30.9638	31.1306	34.7988	37.6336	52.8098	62.9809	68.1498	75.5678		23.7624	28.2643	38.6456	38.7203	53.5078	54.5224	57.4508	61.4857	74.5165	86.1777	92.2002	101.281
LC331	Nottingham	40	33	IVF	Yes	No	26.0626	29.1951	41.3754	41.8758	55.7427	55.7427	56.7418	57.7432	73.8099	82.4838	97.5034	114.021		12.1803	14.3673	0.500343	2.0005	16.5173		3.13248	15.3128	15.8131	29.6801	29.6801	30.6792	31.6806	47.7473	56.4211	71.4408	87.9581		23.7644	26.5632	38.9536	39.1948	52.226	53.0739	53.3331	55.5346	69.4559	79.6199	95.4932	113.673
LC332	Dublin	35	35	IVF	No	No	26.2931	30.2946	42.4671	42.4671	55.6397	56.3068	57.3075	65.4777	77.1748	90.0143	98.8516	109.69		12.1725	13.1726	0	9.83799	10.8385		4.00155	16.174	16.174	29.3466	30.0138	31.0145	39.1846	50.8818	63.7213	72.5585	83.3971		23.9948	27.6627	40.0452	39.7861	52.123	53.638	53.8989	63.2691	72.8209	87.1505	96.8414	109.343
LC333	Nottingham	34	34	IVF	No	No	26.3784	29.2129	41.8863	41.8863	59.2252	60.3928	62.8943	66.0646	78.414	90.921	105.26			12.6734	17.3389	0	6.83937			2.83448	15.5079	15.5079	32.8468	34.0144	36.5159	39.6862	52.0356	64.5426	78.8817			24.0802	26.581	39.4645	39.2054	55.7085	57.7241	59.4857	63.856	74.06	88.0572	103.25
LC334	Sheffield	30	30	IVF	No	No	26.3984	29.0664	39.9046	40.0716	53.4812	54.4797	54.8133	57.1476	75.0421	85.5481	93.9957			10.8382	13.5765	0.166914	3.66643			2.66799	13.5062	13.6732	27.0828	28.0813	28.4149	30.7492	48.6437	59.1497	67.5973			24.1002	26.4345	37.4828	37.3906	49.9645	51.8109	51.4046	54.939	70.6882	82.6843	91.9855
LC335	Dublin	40	40	IVF	No	No	26.5828	31.085	40.09	40.09	42.4243	54.4319	56.2661	58.267	80.4365	101.992	109.999			9.00506	2.33424	0	15.8428			4.50216	13.5072	13.5072	15.8415	27.8491	29.6833	31.6842	53.8537	75.4095	83.4164			24.2846	28.4531	37.6682	37.4091	38.9076	51.7631	52.8575	56.0585	76.0826	99.1284	107.989
LC336	Nottingham	35	35	IVF	No	No	26.6164	29.1176	39.9623	39.9623	52.2525	53.4198	54.0869	54.0869	71.0976	79.5535	84.0558	97.4499		10.8447	12.2902	0	1.83445	13.3941		2.50121	13.3459	13.3459	25.6361	26.8034	27.4705	27.4705	44.4811	52.9371	57.4394	70.8335		24.3182	26.4857	37.5405	37.2814	48.7358	50.751	50.6783	51.8784	66.7436	76.6896	82.0456	97.1023
LC337	Northampton	36	26	IVF	Yes	No	26.7951	29.1293	40.1361	41.3029	51.6453	52.1455	52.3123	54.4809	68.3462	77.4829	97.0156	104.355		11.0068	11.5092	1.16683	2.8356	7.33961		2.33415	13.341	14.5078	24.8502	25.3504	25.5172	27.6858	41.5511	50.6878	70.2205	77.5601		24.4969	26.4974	37.7142	38.622	48.1286	49.4767	48.9036	52.2723	63.9922	74.6191	95.0054	104.008
LC338	Nottingham	35	35	IVF	No	Yes	26.8658	30.2056	40.5593	40.8973	52.9206	53.2563	54.2567	54.2567	72.1896	82.7169				10.3537	12.3612	0.337955	1.33609			3.33975	13.6935	14.0314	26.0547	26.3905	27.3908	27.3908	45.3237	55.851				24.5676	27.5737	38.1375	38.2163	49.4039	50.5875	50.848	52.0481	67.8356	79.853
LC339	Dublin	40	40	IVF	No	Yes	26.9527	32.2891	42.7967	43.2949	59.137	60.9717	65.8071	69.4776	80.4424	98.9519	102.12	111.458		10.5077	16.3403	0.498144	10.3406	9.33781		5.33639	15.8441	16.3422	32.1843	34.019	38.8544	42.5249	53.4897	71.9992	75.1675	84.5053		24.6544	29.6571	40.3749	40.6139	55.6203	58.3029	62.3985	67.269	76.0884	96.088	100.11	111.11
LC340	Northampton	41	41	IVF	No	Yes	27.1982	29.6988	41.3011	41.6346	54.8818	55.2183	55.7178	57.0495		68.8916	93.1694	101.071		11.6023	13.5807	0.333445	2.16774	7.90164		2.5006	14.1029	14.4363	27.6836	28.02	28.5196	29.8513		41.6934	65.9712	73.8728		24.9	27.0669	38.8793	38.9536	51.3651	52.5495	52.3092	54.841		66.0278	91.1592	100.723
LC341	Dublin	40	40	IVF	No	No	27.5746	30.4094	41.7487	41.7487	54.59	56.2575	57.2579	62.4269	80.4278	111.491	117.16			11.3393	12.8413	0	7.83682			2.83478	14.1741	14.1741	27.0155	28.6829	29.6833	34.8523	52.8532	83.9164	89.5856			25.2763	27.7775	39.3269	39.0677	51.0733	53.5887	53.8492	60.2183	76.0739	108.627	115.15
LC342	Manchester	32	32	IVF	No	No	27.7993	29.6376	41.3159	42.6526	54.9318	55.7657	56.9362	56.9362	80.3867	91.9009	112.157			11.6783	13.6159	1.33664	2.0044			1.83835	13.5167	14.8533	27.1325	27.9664	29.1369	29.1369	52.5874	64.1016	84.3582			25.501	27.0057	38.8941	39.9716	51.4151	53.0969	53.5276	54.7276	76.0327	89.037	110.147
LC343	Nottingham	32	32	IVF	No	No	28.0806	30.5995	31.434	42.9426	58.7088	58.7088	58.7088	58.7088	93.0856	93.8501	94.8832	106.222		0.834557	27.2748	11.5085	0	11.3387		2.51885	3.35341	14.8619	30.6282	30.6282	30.6282	30.6282	65.005	65.7695	66.8026	78.1413		25.7824	27.9676	29.0122	40.2616	55.1921	56.04	55.3002	56.5003	88.7317	90.9862	92.873	105.874
LC344	Nottingham	33	33	IVF	No	No	28.4371	31.4394	36.1901	42.9448	45.9433	55.6572	56.9084	57.9088	62.6612	93.7115	98.5616	106.082		4.75074	9.75322	6.75466	11.9655	7.52075		3.00229	7.75303	14.5077	17.5063	27.2201	28.4713	29.4718	34.2241	65.2744	70.1246	77.6453		26.1388	28.8075	33.7683	40.2638	42.4266	52.9884	53.4997	55.7003	58.3072	90.8476	96.5514	105.735
LC345	Nottingham	36	36	IVF	No	No	28.5	30.8344	41.0078	41.0078	51.8135	52.6473	52.8141	53.9811	66.1544	76.1536	89.6635	100.191		10.1733	10.8057	0	2.1676	10.5279		2.33446	12.5078	12.5078	23.3135	24.1474	24.3141	25.4811	37.6544	47.6536	61.1635	71.6913		26.2017	28.2025	38.5859	38.3268	48.2968	49.9785	49.4054	51.7725	61.8004	73.2898	87.6533	99.8438
LC346	Nottingham	33	33	IVF	No	Yes	28.8662	31.8699	43.3298	45.3366	57.8377	60.1742	86.1317	86.1317	88.6392	101.883	107.732	116.746		11.4598	14.508	2.00687	28.294	9.01374		3.00373	14.4636	16.4704	28.9715	31.308	57.2655	57.2655	59.773	73.017	78.8656	87.8794		26.568	29.238	40.9079	42.6557	54.321	57.5054	82.7231	83.9232	84.2853	99.0194	105.722	116.398
LC347	Dublin	38	38	IVF	No	No	29.205	31.0394	41.7139	42.3604	55.7977	56.4656	57.4659	57.4659	59.5983	93.6675	96.9505	103.622		10.6745	14.0839	0.646511	1.66818	6.67118		1.8344	12.5089	13.1554	26.5928	27.2607	28.2609	28.2609	30.3933	64.4625	67.7455	74.4167		26.9067	28.4075	39.292	39.6794	52.281	53.7968	54.0573	55.2574	55.2443	90.8037	94.9403	103.274
LC348	Manchester	33	33	IVF	No	No	29.3354	31.503	43.8428	43.8428	55.6931	56.0265	56.6968	57.531	59.032	80.0994	103.277	109.783		12.3398	11.8502	0	1.83791	6.5063		2.16763	14.5074	14.5074	26.3577	26.6911	27.3614	28.1956	29.6966	50.764	73.9416	80.4479		27.0371	28.8711	41.421	41.1619	52.1764	53.3577	53.2881	55.3224	54.678	77.2355	101.267	109.436
LC349	Nottingham	37	37	IVF	No	No	29.3849	32.2199	43.9218	45.7563	57.0948	57.4282	57.4282	79.0104	81.3473	87.5199	102.792	111.63		11.7019	13.173	1.83452	21.9157	8.83845		2.83495	14.5369	16.3714	27.7098	28.0433	28.0433	49.6255	51.9624	58.135	73.4071	82.2455		27.0867	29.588	41.4999	43.0754	53.5781	54.7594	54.0195	76.8019	76.9933	84.656	100.782	111.283
LC350	Nottingham	45	25	IVF	Yes	No	29.5151	32.0164	44.1896	44.1896	58.5251	59.5256	60.5259	77.2072	77.8742	90.3823	95.3934	103.731		12.1732	14.3355	0	18.6822	8.33724		2.5013	14.6745	14.6745	29.01	30.0105	31.0108	47.6921	48.359	60.8671	65.8783	74.2155		27.2169	29.3845	41.7678	41.5087	55.0084	56.8568	57.1173	74.9987	73.5202	87.5184	93.3832	103.383
LC351	Northampton	41	41	IVF	No	Yes	30.0334	32.035	42.9685	44.3739	55.8799	56.3825	57.3805	57.8808		68.7225	88.732	97.0591		10.9335	12.9115	1.40541	2.00085	8.32707		2.00163	12.9351	14.3405	25.8466	26.3491	27.3472	27.8474		38.6891	58.6986	67.0257		27.7351	29.4031	40.5466	41.6929	52.3632	53.7137	53.9719	55.6722		65.8586	86.7218	96.7115
LC352	Dublin	38	38	IVF	No	No	31.1988	33.7001	46.2844	46.6179	62.5929	62.7597	63.5951	63.5951	84.445	102.78	108.95	114.278		12.5843	16.3085	0.333493	1.00223	5.32796		2.5013	15.0856	15.4191	31.3941	31.5609	32.3964	32.3964	53.2463	71.5808	77.7513	83.0793		28.9005	31.0682	43.8625	43.9369	59.0762	60.0909	60.1865	61.3866	80.0911	99.9157	106.94	113.931
						n	352	352	352	352	351	350	345	334	283	334	324	295
							tPNf	t2	t3	t4	t5	t6	t7	t8	t9	tM	tSB	tB
						Median ICSI	21.8001	24.4033	35.4261	36.549	48.1286	50.0344	51.5799	54.89	66.8596	81.6556	92.7516	102.894
						Median IVF	24.0984	27.0352	37.848	39.2299	51.6453	52.7031	54.9886	57.0986	71.2136	84.5195	94.7618	103.242	icsivs ivf							0.00340785	0.140695	0.165605	0.0270103	0.090039	0.13306	0.922833	0.0251345	0.534508	0.5759	0.0732295
						Delay	2.29824	2.63191	2.42184	2.68094	3.5167	2.66879	3.40865	2.20856	4.35397	2.86386	2.0102	0.347561
