# Supplementary material for: Differences in the Early In Vitro Development of Preimplantation Human IVF Embryos Which Go on to Develop Congenital Heart Disease
Source: J Cardiovasc Dev Dis. 2025 Sep 19;12(9):370. doi: 10.3390/jcdd12090370 (PMC12471073; doi:10.3390/jcdd12090370)
Supplement: Supplementary file 1 [file jcdd-12-00370-s001.zip › Markham supplemental table S2.xlsx]

## Sheet: Sheet1
CASE NUMBER	Clinic	Maternal Age at Tranfer	Maternal age at oocyte collection	Fertlisation Method	Donor Oocyte	Donor sperm	Morphokinetics data (hrs)																			IVF converted data
							tPNf	t2	t3	t4	t5	t6	t7	t8	t9	tM	tSB	tB		t3-t2	t5-t3	t4-t3	t8-t5	tB-tSB		tPNf	t2	t3	t4	t5	t6	t7	t8	t9	tM	tSB	tB
A1	Manchester	45	45	IVF	Yes	No	27.8338	30.5018	40.5063	40.6731	54.8474	55.181	56.3481	59.1824	75.31	82.16	95.83	103.336		10.0045	14.3411	0.1668	4.335	7.50584		25.5356	27.8699	38.0845	37.9922	51.3307	52.5122	52.9395	56.9738	70.956	79.2961	93.8198	102.988
A2	Manchester	43	32	IVF	Yes	No	24.3052	27.1419	38.9809	39.482	55.8258	56.4907	57.3244	62.8298	80.28	95.45	110	119.3		11.839	16.8449	0.5011	7.004	9.3		22.007	24.51	36.5591	36.8011	52.3091	53.8219	53.9158	60.6212	75.926	92.5861	107.99	118.952
A3	Manchester	36	35	ICSI	No	No	22.9545	25.12	36.3071	36.8023	49.6387	49.6387	50.9673	50.9673	70.64	78.71	102.7	113.03		11.1871	13.3316	0.4952	1.3286	10.33		22.9545	25.12	36.3071	36.8023	49.6387	49.6387	50.9673	50.9673	70.64	78.71	102.7	113.03
A4	Birmingham	22	22	ICSI	No	No	20.0084	22.0043	34.3404	35.3408	47.7933	48.4576	49.4581	49.8393	67.135	87.8005	91.8017	101.473		12.3362	13.4528	1.00032	2.04605	9.67142		20.0084	22.0043	34.3404	35.3408	47.7933	48.4576	49.4581	49.8393	67.135	87.8005	91.8017	101.473
A5	Birmingham	33	33	IVF	No	Yes	19.9927	22.6599	32.9962	33.663	43.6661	43.9994	46.6667	59.337	60.6732	81.9877	84.989	95.7235		10.3363	10.6699	0.666809	15.6708	10.7344		17.6944	20.028	30.5744	30.9821	40.1494	41.3306	43.2581	57.1284	56.3192	79.1239	82.9788	95.3759
A6	Birmingham	35	34	IVF	No	Yes	21.0897	23.4241	25.0919	33.7649	34.5963	44.8586	47.2007	48.8687	50.5363	86.8198	89.8235	99.0095		1.66774	9.50438	8.67299	14.2724	9.18605		18.7915	20.7922	22.67	31.0839	31.0796	42.1898	43.792	46.6601	46.1823	83.956	87.8133	98.662
A7	Northampton	29	29	ICSI	No	No	23.1737	25.9015	36.6418	39.1991	48.5753	49.0866	57.2698	67.1577	68.6919	74.7548	88.0259	93.9499		10.7403	11.9334	2.55729	18.5824	5.92401		23.1737	25.9015	36.6418	39.1991	48.5753	49.0866	57.2698	67.1577	68.6919	74.7548	88.0259	93.9499
B1	Manchester	33	33	IVF	No	No	24.5	26.8557	38.367	39.2006	52.3084	54.478	54.478	55.1451	56.81					11.5113	13.9414	0.8336	2.8367			22.2018	24.2238	35.9452	36.5197	48.7917	51.8092	51.0694	52.9365	52.456
B2	Manchester	38	38	ICSI	No	No	24.92	27.5877	38.0972	38.7662	51.378	52.7102	52.7102	57.715	67.05	71.26	88.1	100.12		10.5095	13.2808	0.669	6.337	12.02		24.92	27.5877	38.0972	38.7662	51.378	52.7102	52.7102	57.715	67.05	71.26	88.1	100.12
B3	Manchester	33	33	ICSI	No	No	21.9727	23.7346	35.5206	36.2254	49.4036	49.4036	49.4036	52.8545	66.81	73.63	86.32	94.3836		11.786	13.883	0.7048	3.4509	8.06361		21.9727	23.7346	35.5206	36.2254	49.4036	49.4036	49.4036	52.8545	66.81	73.63	86.32	94.3836
B4	Manchester	42	32	IVF	Yes	No	23.9907	25.9929	37.5006	37.5006	50.8512	51.8488	53.0198	53.0198	56.36		99.18	108.52		11.5077	13.3506	0	2.1686	9.34		21.6925	23.361	35.0788	34.8197	47.3345	49.18	49.6112	50.8112	52.006		97.1698	108.172
B5	Manchester	38	38	ICSI	No	No	26.0181	27.1878	37.6903	39.0246	49.0313	49.6959	50.6964	50.8631	63.24	74.91	85.84	101.23		10.5025	11.341	1.3343	1.8318	15.39		26.0181	27.1878	37.6903	39.0246	49.0313	49.6959	50.6964	50.8631	63.24	74.91	85.84	101.23
B6	Birmingham	38	38	ICSI	No	No	21.0498	23.5512	25.387	33.8931	46.0645	46.2312	46.398	46.7315	65.74	75.25	85.42	90.92		1.8358	20.6775	8.5061	0.667	5.5		21.0498	23.5512	25.387	33.8931	46.0645	46.2312	46.398	46.7315	65.74	75.25	85.42	90.92
B7	Birmingham	43	42	ICSI	No	No	28.2444	30.5783	44.9153	45.582	60.7834	61.7835	61.7835	62.1169	62.12	91.04	97.38	107.71		14.337	15.8681	0.6667	1.3335	10.33		28.2444	30.5783	44.9153	45.582	60.7834	61.7835	61.7835	62.1169	62.12	91.04	97.38	107.71
B8	Northampton	37	37	IVF	No	No	21.9662	24.6391	35.9769	36.1436	52.9868	55.8196	59.321	61.8222	74.5	81.67	95.3	101.964		11.3378	17.0099	0.1667	8.8354	6.66426		19.668	22.0072	33.5551	33.4627	49.4701	53.1508	55.9124	59.6136	70.146	78.8061	93.2898	101.617
B9	Nottingham	37	37	ICSI	No	No	25.8571	28.5262	40.0386	40.8723	54.2238	54.7262	55.5579	56.3916	74.35	78.69	84.37	101.22		11.5124	14.1852	0.8337	2.1678	16.85		25.8571	28.5262	40.0386	40.8723	54.2238	54.7262	55.5579	56.3916	74.35	78.69	84.37	101.22
B10	Nottingham	42	42	IVF	No	No	24.0767	32.0863	38.756	39.7566	51.5259	52.3614	52.6949	53.5332	66.6	84.38	97.14	102.75		6.6697	12.7699	1.0006	2.0073	5.61		21.7785	29.4544	36.3342	37.0757	48.0092	49.6926	49.2863	51.3246	62.246	81.5161	95.1298	102.402
B11	Sheffield	25	25	IVF	No	No	22.4215	25.0907	36.2644	37.5983	47.1959	51.7097	52.3742	53.0411	62.22	81.06	93.07	104.32		11.1737	10.9315	1.3339	5.8452	11.25		20.1233	22.4588	33.8426	34.9174	43.6792	49.0409	48.9656	50.8325	57.866	78.1961	91.0598	103.972
C1	Manchester	40	40	ICSI	No	No	21.0042	23.1717	35.0118	35.0118	45.3527	45.3527	46.684	46.684	60.52	83.03	89.54	97.87		11.8401	10.3409	0	1.3313	8.33		21.0042	23.1717	35.0118	35.0118	45.3527	45.3527	46.684	46.684	60.52	83.03	89.54	97.87
C2	Manchester	47	20	IVF	Yes	No	22.1341	24.8028	33.4748	33.8084	44.3142	45.1479	46.1485	46.8155	56.84	65.68	78.79	89.46		8.672	10.8394	0.3336	2.5013	10.67		19.8359	22.1709	31.053	31.1275	40.7975	42.4791	42.7399	44.6069	52.486	62.8161	76.7798	89.1124
C3	Manchester	28	28	ICSI	No	No	15.2052	17.8715	27.5588	27.8959	30.0642	38.5709	38.5709	41.5744	53.36	80.42	83.75	91.96		9.6873	2.5054	0.3371	11.5102	8.21		15.2052	17.8715	27.5588	27.8959	30.0642	38.5709	38.5709	41.5744	53.36	80.42	83.75	91.96
C4	Manchester	39	39	ICSI	No	No	25.1163	27.6066	39.1112	39.278	52.6066	54.7742	55.2745	55.4415	74.45	88.12	103.6	114.23		11.5046	13.4954	0.1668	2.8349	10.63		25.1163	27.6066	39.1112	39.278	52.6066	54.7742	55.2745	55.4415	74.45	88.12	103.6	114.23
C5	Manchester	31	31	ICSI	No	No	26.5606	27.064	32.0784	42.5854	46.3836	58.7202	66.0608	78.4537	92.63	102.1	103.6	110.57		5.0144	14.3052	10.507	32.0701	6.97		26.5606	27.064	32.0784	42.5854	46.3836	58.7202	66.0608	78.4537	92.63	102.1	103.6	110.57
C6	Manchester	39	31	ICSI	Yes	No	20.462	23.1937	34.3573	35.5172	47.0401	49.7115	51.7141	58.8559	69.37	92.76	96.97	102.08		11.1636	12.6828	1.1599	11.8158	5.11		20.462	23.1937	34.3573	35.5172	47.0401	49.7115	51.7141	58.8559	69.37	92.76	96.97	102.08
C7	Manchester	39	38	ICSI	No	No	23.4342	26.103	38.1136	38.1136	50.7651	50.7651	53.4536	54.6236	70.51	75.52	86.35	100.52		12.0106	12.6515	0	3.8585	14.17		23.4342	26.103	38.1136	38.1136	50.7651	50.7651	53.4536	54.6236	70.51	75.52	86.35	100.52
C8	Birmingham	39	39	IVF	No	No	23.5008	26.1621	36.8408	37.3411	51.5129	51.8487	52.0109	52.0109	70.52	79.54	94.72	101.55		10.6787	14.6721	0.5003	0.498	6.83		21.2026	23.5302	34.419	34.6602	47.9962	49.1799	48.6023	49.8023	66.166	76.6761	92.7098	101.202
C9	Birmingham	29	29	ICSI	No	No	26.0269	28.3621	41.2018	41.3685	55.9164	57.0855	57.9192	72.5193	74.52	89.53	92.87	99.04		12.8397	14.7146	0.1667	16.6029	6.17		26.0269	28.3621	41.2018	41.3685	55.9164	57.0855	57.9192	72.5193	74.52	89.53	92.87	99.04
C10	Northampton	34	34	ICSI	No	No	23.9873	27.3662	38.9897	39.1657	56.4253	58.0103	62.5896							11.6235	17.4356	0.176				23.9873	27.3662	38.9897	39.1657	56.4253	58.0103	62.5896
C11	Nottingham	32	32	ICSI	No	No	20.9187	24.0167	35.5217	35.8527	50.5266	50.8601	51.0269	52.1939	71.54	79.54	83.38	93.48		11.505	15.0049	0.331	1.6673	10.1		20.9187	24.0167	35.5217	35.8527	50.5266	50.8601	51.0269	52.1939	71.54	79.54	83.38	93.48
C12	Nottingham	33	30	ICSI	No	No	21.8945	24.5623	34.9009	35.2344	39.0694	47.7811	49.2838	58.1215	60.62	97.72	99.72	110.57		10.3386	4.1685	0.3335	19.0521	10.85		21.8945	24.5623	34.9009	35.2344	39.0694	47.7811	49.2838	58.1215	60.62	97.72	99.72	110.57
C13	Nottingham	38	38	IVF	No	No	27.2797	29.6548	42.0055	42.54	57.8045	66.5589	72.5432	73.678	85.237	115.114	118.432	125.082		12.3507	15.7989	0.534426	15.8735	6.65039		24.9814	27.0229	39.5837	39.859	54.2878	63.8901	69.1345	71.4694	80.883	112.25	116.421	124.734
C14	Sheffield	34	34	ICSI	No	Yes	19.9461	22.1118	32.3248	32.6592	44.1366	44.1366	44.1366	46.6334	62.49	67.01				10.213	11.8118	0.3344	2.4968			19.9461	22.1118	32.3248	32.6592	44.1366	44.1366	44.1366	46.6334	62.49	67.01
						n	27	27	27	27	27	27	27	27	27	25	26	26
							tPNf	t2	t3	t4	t5	t6	t7	t8	t9	tM	tSB	tB
						IVF Conversion factor	2.29824	2.63191	2.42184	2.68094	3.5167	2.66879	3.40865	2.20856	4.35397	2.86386	2.0102	0.347561
