# Supplementary material for: Differences in the Early In Vitro Development of Preimplantation Human IVF Embryos Which Go on to Develop Congenital Heart Disease
Source: J Cardiovasc Dev Dis. 2025 Sep 19;12(9):370. doi: 10.3390/jcdd12090370 (PMC12471073; doi:10.3390/jcdd12090370)
Supplement: Supplementary file 1 [file jcdd-12-00370-s001.zip › Markham supplemental table S3.xlsx]

## Sheet: Sheet1
CASE NUMBER	Clinic	Maternal Age at Tranfer	Maternal age at oocyte collection	Fertlisation Method	Donor Oocyte	Donor sperm	Morphokinetics data (hrs)																						IVF converted data
							tPNf	t2	t3	t4	t5	t6	t7	t8	t9	tSC	tM	tSB	tB	tEB	tHB		t3-t2	t5-t3	t4-t3	t8-t5	tB-tSB		tPNf	t2	t3	t4	t5	t6	t7	t8	t9	tSC	tM	tSB	tB	tEB	tHB
MC-A1	Manchester	29	29	IVF	NO	NO	20.785	23.6202	34.2926	35.2934	46.395	47.5623	47.729	51.7318									10.6724	12.1024	1.0008	5.3368			18.4868	20.9883	31.8708	32.6125	42.8783	44.8935	44.3204	49.5232
MC-A2	Manchester	32	32	IVF	NO	YES	23.032	25.5326	36.2064	36.3704	49.2784	49.2784	50.075	50.075	65.93	75	78.24	87.74	93.75	106.15			10.6738	13.072	0.164	0.7966	6.01		20.7338	22.9007	33.7846	33.6895	45.7617	46.6096	46.6664	47.8664	61.576	72.1361	76.2298	87.3924	93.75	106.15
MC-A3	Manchester	34	34	ICSI	NO	NO	20.6156	23.4525	33.9723	34.8066	46.9817	46.9817	47.6514	47.9825	62.49	65	69.55	80.99	90.32	94.68	102.526		10.5198	13.0094	0.8343	1.0008	9.33		20.6156	23.4525	33.9723	34.8066	46.9817	46.9817	47.6514	47.9825	62.49	65	69.55	80.99	90.32	94.68	102.526
MC-A4	Birmingham	29	29	ICSI	NO	NO	23.7116	26.0454	36.3814	36.7149	51.1443	51.1443	52.8116	66.826	71.228	77.2295	87.5656	93.2337	100.236	111.239			10.3361	14.7629	0.333496	15.6817	7.00233		23.7116	26.0454	36.3814	36.7149	51.1443	51.1443	52.8116	66.826	71.228	77.2295	87.5656	93.2337	100.236	111.239
MC-A5	Birmingham	32	32	IVF	NO	NO	23.6207	25.6213	36.2905	36.6238	49.2939	49.9608	52.6281	52.6281	67.2987	75.3034	81.6386	93.6387	101.642	107.976			10.6692	13.0034	0.333261	3.33422	8.00281		21.3225	22.9894	33.8687	33.9428	45.7772	47.292	49.2195	50.4196	62.9448	72.4395	79.6284	93.2912	101.642	107.976
MC-A6	Birmingham	35	35	IVF	NO	NO	22.2168	24.5481	36.2172	36.5507	49.6356	49.6356	50.9701	52.6369	69.3119	82.3154	93.6543						11.6691	13.4184	0.333467	3.00135			19.9185	21.9162	33.7954	33.8697	46.1189	46.9668	47.5614	50.4284	64.9579	79.4515	91.6441
MC-A7	Northampton	31	31	ICSI	NO	NO	22.1036	24.461	37.9587	39.6459													13.4977		1.68723				22.1036	24.461	37.9587	39.6459
MC-B1	Manchester	33	33	IVF	NO	NO	22.4354	24.9349	36.1094	36.2764	49.2495	50.1566	50.6582	52.3256	66.34		77.72	87.56	98.3751	104.544	110.714		11.1745	13.1401	0.167	3.0761	10.8151		20.1372	22.303	33.6876	33.5955	45.7328	47.4878	47.2496	50.117	61.986		75.7098	87.2124	98.3751	104.544	110.714
MC-B2	Manchester	39	39	ICSI	NO	YES	19.4554	21.1228	31.7947	31.7947	40.9655	41.2989	42.6336	43.3001	55.47								10.6719	9.1708	0	2.3346			19.4554	21.1228	31.7947	31.7947	40.9655	41.2989	42.6336	43.3001	55.47
MC-B3	Manchester	33	33	ICSI	NO	NO	20.6024	22.8179	34.9181	36.2815	46.3362	48.3813	50.0855	50.5967	65.9	76	81.4	95.17	100.396	111.57			12.1002	11.4181	1.3634	4.2605	5.2256		20.6024	22.8179	34.9181	36.2815	46.3362	48.3813	50.0855	50.5967	65.9	76	81.4	95.17	100.396	111.57
MC-B4	Manchester	32	32	IVF	NO	NO	24.801	26.0054	35.6399	37.0163	50.5991	51.7735	53.2833	53.2833	73.45	77	80.96	98.74	108.96				9.6345	14.9592	1.3764	2.6842	10.22		22.5028	23.3735	33.2181	34.3354	47.0824	49.1047	49.8747	51.0747	69.096	74.1361	78.9498	98.3924	108.96
MC-B5	Manchester	39	39	ICSI	NO	NO	20.7847	23.2312	34.1306	35.8396	50.1346	51.1669	53.4034	58.3928	72.57	78		88.51	99.39		112.127		10.8994	16.004	1.709	8.2582	10.88		20.7847	23.2312	34.1306	35.8396	50.1346	51.1669	53.4034	58.3928	72.57	78		88.51	99.39		112.127
MC-B6	Birmingham	39	39	ICSI	NO	NO	23.3019	24.6357	36.3084	37.3054	49.9786	50.9757	52.3119	66.9826	72.68	75	78.01	87.35	96.02	101.35	101.686		11.6727	13.6702	0.997	17.004	8.67		23.3019	24.6357	36.3084	37.3054	49.9786	50.9757	52.3119	66.9826	72.68	75	78.01	87.35	96.02	101.35	101.686
MC-B7	Birmingham	38	38	ICSI	NO	NO	22.5238	25.1912	38.8617	39.1951	53.1987	54.199	55.1992	59.2006	70.9	78	85.24	91.66					13.6705	14.337	0.3334	6.0019			22.5238	25.1912	38.8617	39.1951	53.1987	54.199	55.1992	59.2006	70.9	78	85.24	91.66
MC-B8	Northampton	27	27	IVF	NO	NO	20.305	21.4736	30.6458	30.6458	42.1673	42.4989	42.4989	43.3344	62.18		70.12	79.12	90.7946	101.799			9.1722	11.5215	0	1.1671	11.6746		18.0068	18.8417	28.224	27.9649	38.6506	39.8301	39.0903	41.1258	57.826		68.1098	78.7724	90.7946	101.799
MC-B9	Nottingham	35	35	ICSI	NO	NO	17.5054	20.1728	30.9145	31.248	45.0872	47.048	51.3866	66.3942	69.23		82.68	87.85	98.7	113.21			10.7417	14.1727	0.3335	21.307	10.85		17.5054	20.1728	30.9145	31.248	45.0872	47.048	51.3866	66.3942	69.23		82.68	87.85	98.7	113.21
MC-B10	Nottingham	32	32	IVF	NO	YES	23.4789	26.3511	36.3624	37.1967	47.8712	49.3737	50.8744	52.0417	70.34	88	92.85	109.2	113.86				10.0113	11.5088	0.8343	4.1705	4.66		21.1807	23.7192	33.9406	34.5158	44.3545	46.7049	47.4658	49.8331	65.986	85.1361	90.8398	108.852	113.86
MC-B11	Sheffield	32	32	IVF	NO	NO	23.1185	25.7947	36.4705	36.9709	50.9794	53.3138	64.8202	64.8202									10.6758	14.5089	0.5004	13.8408			20.8203	23.1628	34.0487	34.29	47.4627	50.645	61.4116	62.6116	-4.35397
MC-C1	Manchester	39	39	ICSI	NO	YES	19.4554	21.1228	31.7947	31.7947	40.9655	41.2989	42.6336	43.3001	55.47								10.6719	9.1708	0	2.3346			19.4554	21.1228	31.7947	31.7947	40.9655	41.2989	42.6336	43.3001	55.47
MC-C2	Manchester	28	28	IVF	NO	NO	24.2177	27.0532	35.5722	36.0672	48.9539	48.9539	48.9539	53.9539	67.47	74	76.73	85.4	94.4		104.107		8.519	13.3817	0.495	5	9		21.9195	24.4213	33.1504	33.3863	45.4372	46.2851	45.5453	51.7453	63.116	71.1361	74.7198	85.0524	94.4		104.107
MC-C3	Manchester	28	28	ICSI	NO	NO	21.3956	24.2703	34.1081	35.4428	48.7266	50.2276	51.3949	51.3949	69.07	77	83.91	86.75	94.42	99.31			9.8378	14.6185	1.3347	2.6683	7.67		21.3956	24.2703	34.1081	35.4428	48.7266	50.2276	51.3949	51.3949	69.07	77	83.91	86.75	94.42	99.31
MC-C4	Manchester	39	39	ICSI	NO	NO	20.3044	23.4732	33.1446	33.3142	46.0307	46.0307	47.0887	47.0887	64.78	72	78.12	92.25	105.09				9.6714	12.8861	0.1696	1.058	12.84		20.3044	23.4732	33.1446	33.3142	46.0307	46.0307	47.0887	47.0887	64.78	72	78.12	92.25	105.09
MC-C5	Manchester	30	30	ICSI	NO	NO	26.9029	29.068	34.5757	42.7558	43.5969	45.0983	57.9496	57.9496	58.78	86	99.3	103					5.5077	9.0212	8.1801	14.3527			26.9029	29.068	34.5757	42.7558	43.5969	45.0983	57.9496	57.9496	58.78	86	99.3	103
MC-C6	Manchester	32	32	ICSI	NO	NO	26.4306	28.5986	40.4461	41.7815	54.1024	56.7725	58.7834	59.9564	81.48	84	91.12	110.6	115.61				11.8475	13.6563	1.3354	5.854	5.01		26.4306	28.5986	40.4461	41.7815	54.1024	56.7725	58.7834	59.9564	81.48	84	91.12	110.6	115.61
MC-C7	Manchester	38	38	ICSI	NO	NO	25.0313	27.6616	38.3472	38.3472	51.1698	51.1698	53.4713	55.7728	58.57	75	79.86	86.93	99.4201	104.681	111.092		10.6856	12.8226	0	4.603	12.4901		25.0313	27.6616	38.3472	38.3472	51.1698	51.1698	53.4713	55.7728	58.57	75	79.86	86.93	99.4201	104.681	111.092
MC-C8	Birmingham	40	40	IVF	NO	NO	23.265	25.4291	35.9339	35.9339	46.4378	47.1049	47.6051	47.772	60.28	70	78.97	93.48	99.98	111.82			10.5048	10.5039	0	1.3342	6.5		20.9668	22.7972	33.5121	33.253	42.9211	44.4361	44.1965	45.5634	55.926	67.1361	76.9598	93.1324	99.98	111.82
MC-C9	Birmingham	30	30	ICSI	NO	NO	25.9922	30.3267	41.3322	45.9968	55.3326	56.6664	57.6665	61.334	73.0041	91.6749							11.0055	14.0004	4.66454	6.00134			25.9922	30.3267	41.3322	45.9968	55.3326	56.6664	57.6665	61.334	73.0041	91.6749
MC-C10	Northampton	35	35	ICSI	NO	NO	20.5038	23.4915	34.4463	34.9443	45.9059	47.5657	49.1106	49.1106	64.51	76	80.08	92.85	102.38	109.36			10.9548	11.4596	0.498	3.2047	9.53		20.5038	23.4915	34.4463	34.9443	45.9059	47.5657	49.1106	49.1106	64.51	76	80.08	92.85	102.38	109.36
MC-C11	Nottingham	33	33	ICSI	NO	NO	25.5269	28.5283	42.2019	57.2092	58.7126	65.2123											13.6736	16.5107	15.0073				25.5269	28.5283	42.2019	57.2092	58.7126	65.2123
MC-C12	Nottingham	32	32	ICSI	NO	NO	23.0108	25.1784	35.5164	36.6833	47.5228	48.1891	53.0268			56	70.53	84.04	89.21	101.05	105.049		10.338	12.0064	1.1669		5.17		23.0108	25.1784	35.5164	36.6833	47.5228	48.1891	53.0268			56	70.53	84.04	89.21	101.05	105.049
MC-C13	Nottingham	37	37	IVF	NO	YES	23.0939	25.8604	36.311	36.9444	53.9131	54.7048	58.6634	61.9885	76.4685	84.069	90.2442	97.4391	104.406	111.69			10.4506	17.6021	0.633381	8.07545	6.96705		20.7956	23.2285	33.8891	34.2634	50.3964	52.036	55.2547	59.78	72.1146	81.2051	88.234	97.0916	104.406	111.69
MC-C14	Sheffield	32	32	ICSI	NO	NO	21.0632	23.3975	32.9036	33.5698	44.4312	44.9316	45.7652	46.4331	61.45		75.72	86.56	93.4	109.42			9.5061	11.5276	0.6662	2.0019	6.84		21.0632	23.3975	32.9036	33.5698	44.4312	44.9316	45.7652	46.4331	61.45		75.72	86.56	93.4	109.42
							tPNf	t2	t3	t4	t5	t6	t7	t8	t9	tM	tSB	tB
						IVF Conversion factor	2.29824	2.63191	2.42184	2.68094	3.5167	2.66879	3.40865	2.20856	4.35397	2.86386	2.0102	0.347561
